# Supplementary material for: Modelling protein complexes with crosslinking mass spectrometry and deep learning
Source: Nat Commun. 2024 Sep 9;15:7866. doi: 10.1038/s41467-024-51771-2 (PMC11383924; doi:10.1038/s41467-024-51771-2)
Supplement: Supplementary file 6 — Source data [file 41467_2024_51771_MOESM6_ESM.zip]

Archive with 33 entries (32 files):
- source data/
- source data/source_data_supplement_figure1.xlsx
- __MACOSX/source data/._source_data_supplement_figure1.xlsx
- source data/source_data_figure1.xlsx
- __MACOSX/source data/._source_data_figure1.xlsx
- source data/source_data_supplement_figure6.xlsx
- __MACOSX/source data/._source_data_supplement_figure6.xlsx
- source data/source_data_figure3.pptx
- __MACOSX/source data/._source_data_figure3.pptx
- source data/source_data_supplement_figure7.xlsx
- __MACOSX/source data/._source_data_supplement_figure7.xlsx
- source data/source_data_supplement_figure8.xlsx
- __MACOSX/source data/._source_data_supplement_figure8.xlsx
- source data/source_data_supplement_figure12.pptx
- __MACOSX/source data/._source_data_supplement_figure12.pptx
- source data/source_data_supplement_figure10.xlsx
- __MACOSX/source data/._source_data_supplement_figure10.xlsx
- source data/source_data_supplement_figure4.xlsx
- __MACOSX/source data/._source_data_supplement_figure4.xlsx
- source data/source_data_figure2.xlsx
- __MACOSX/source data/._source_data_figure2.xlsx
- source data/source_data_supplement_figure13.pptx
- __MACOSX/source data/._source_data_supplement_figure13.pptx
- source data/source_data_supplement_figure9.xlsx
- __MACOSX/source data/._source_data_supplement_figure9.xlsx
- source data/source_data_supplement_figure2.xlsx
- __MACOSX/source data/._source_data_supplement_figure2.xlsx
- source data/source_data_supplement_figure14.pptx
- __MACOSX/source data/._source_data_supplement_figure14.pptx
- source data/source_data_supplement_figure15.pptx
- __MACOSX/source data/._source_data_supplement_figure15.pptx
- source data/source_data_supplement_figure3.xlsx
- __MACOSX/source data/._source_data_supplement_figure3.xlsx
