# Supplementary material for: Modelling protein complexes with crosslinking mass spectrometry and deep learning
Source: Nat Commun. 2024 Sep 9;15:7866. doi: 10.1038/s41467-024-51771-2 (PMC11383924; doi:10.1038/s41467-024-51771-2)
Supplement: Supplementary file 6 — Source data [file 41467_2024_51771_MOESM6_ESM.zip › source data/source_data_supplement_figure1.xlsx]

## Sheet: AlphaLink
H1129	0.155	0.118	0.18	0.179	0.138	0.238	0.165	0.216	0.198	0.114
H1134	0.394	0.448	0.456	0.416	0.43	0.566	0.456	0.586	0.452	0.362
H1140	0.507	0.667	0.636	0.679	0.687	0.781	0.736	0.165	0.662	0.692
H1141	0.716	0.076	0.713	0.135	0.08	0.138	0.716	0.074	0.732	0.736
H1142	0.011	0.44	0.424	0.507	0.419	0.467	0.678	0.01	0.432	0.601
H1144	0.331	0.885	0.898	0.868	0.855	0.277	0.889	0.89	0.906	0.806
H1166	0.4590000000000001	0.6313333333333334	0.6556666666666667	0.6143333333333333	0.6299999999999999	0.6406666666666666	0.6453333333333333	0.6433333333333333	0.6409999999999999	0.668
H1167	0.35833333333333334	0.3806666666666667	0.3303333333333333	0.4156666666666667	0.393	0.4243333333333333	0.30500000000000005	0.2943333333333334	0.4046666666666667	0.3153333333333333

## Sheet: AlphaFold
H1129	0.066
H1134	0.362
H1140	0.022
H1141	0.07
H1142	0.011
H1144	0.071
H1166	0.224
H1167	0.286

## Sheet: Top1 submission CASP15
H1129	0.626	0.647	0.621	0.526	0.14	0.104	0.134	0.097	0.167	0.108	0.087	0.153	0.099	0.1	0.082	0.082	0.082	0.087	0.087	0.063	0.071	0.07	0.075	0.093	0.093	0.093	0.048	0.029	0.053	0.082	0.03	0.028	0.041	0.043	0.043	0.039	0.035	0.066	0.066	0.066	0.041	0.058	0.058	0.032	0.032	0.032	0.027	0.024	0.067
H1134	0.724	0.716	0.716	0.703	0.72	0.694	0.703	0.703	0.715	0.688	0.688	0.715	0.715	0.671	0.682	0.66	0.692	0.628	0.653	0.637	0.651	0.497	0.505	0.468	0.479	0.476	0.362	0.408	0.336	0.336	0.353	0.353	0.38	0.379	0.338	0.338	0.338	0.379	0.372	0.379	0.348	0.365	0.348	0.37	0.356	0.362	0.362	0.362	0.343
H1140	0.816	0.501	0.307	0.307	0.344	0.214	0.275	0.122	0.088	0.046	0.05	0.033	0.033	0.033	0.06	0.182	0.022	0.022	0.022	0.022	0.04	0.038	0.038	0.022	0.02	0.025	0.027	0.042	0.029	0.02	0.03	0.023	0.023	0.029	0.029	0.016	0.04	0.04	0.015	0.02	0.02	0.017	0.017	0.012	0.011	0.021	0.012	0.008	0.02
H1141	0.735	0.687	0.732	0.732	0.83	0.719	0.776	0.827	0.083	0.074	0.079	0.08	0.072	0.072	0.033	0.077	0.077	0.075	0.074	0.074	0.071	0.074	0.071	0.07	0.07	0.07	0.07	0.07	0.07	0.068	0.068	0.068	0.063	0.063	0.071	0.057	0.068	0.068	0.041	0.045	0.018	0.018	0.033	0.033	0.033	0.022	0.06	0.035	0.025
H1142	0.088	0.07	0.058	0.05	0.05	0.036	0.026	0.012	0.045	0.045	0.011	0.016	0.012	0.012	0.01	0.011	0.016	0.011	0.011	0.011	0.011	0.011	0.012	0.011	0.011	0.011	0.011	0.009	0.011	0.011	0.013	0.011	0.011	0.014	0.011	0.01	0.012	0.01	0.012	0.011	0.014	0.009	0.019	0.012	0.01	0.014	0.016	0.01	0.014
H1144	0.88	0.875	0.812	0.806	0.418	0.418	0.218	0.179	0.088	0.069	0.065	0.061	0.051	0.058	0.071	0.051	0.071	0.071	0.071	0.078	0.078	0.071	0.072	0.105	0.065	0.071	0.066	0.065	0.065	0.066	0.062	0.07	0.066	0.07	0.069	0.069	0.074	0.069	0.069	0.066	0.067	0.067	0.075	0.064	0.051	0.054	0.02	0.015	0.008
H1166	0.256	0.202	0.292	0.199	0.199	0.24	0.178	0.263	0.176	0.176	0.303	0.286	0.262	0.262	0.184	0.258	0.258	0.22	0.236	0.236	0.258	0.244	0.244	0.244	0.23	0.185	0.22	0.185	0.22	0.236	0.237	0.191	0.219	0.219	0.236	0.221	0.236	0.221	0.218	0.218	0.22	0.219	0.224	0.216	0.224	0.224	0.207	0.223	0.205
H1167	0.264	0.188	0.269	0.167	0.167	0.256	0.159	0.159	0.15	0.15	0.29	0.291	0.291	0.151	0.154	0.157	0.292	0.154	0.154	0.152	0.156	0.284	0.284	0.151	0.146	0.151	0.152	0.146	0.149	0.149	0.153	0.286	0.286	0.286	0.286	0.292	0.292	0.292	0.276	0.208	0.208	0.194	0.252	0.196	0.196	0.196	0.156	0.24	0.194
[truncated: 20 more columns]

## Sheet: confidence-DockQ-satisfaction
Target	Crosslink set	DockQ	Model confidence	Crosslink satisfaction	TP	FP	Number of Crosslinks	TP satisfied	FP satisfied
H1129	15137	0.129	0.454	0.645	74	19	93	60	0
H1129	15137	0.147	0.469	0.645	74	19	93	60	0
H1129	15137	0.107	0.464	0.656	74	19	93	61	0
H1129	15137	0.102	0.438	0.688	74	19	93	64	0
H1129	15137	0.093	0.481	0.688	74	19	93	64	0
H1129	15137	0.113	0.468	0.677	74	19	93	63	0
H1129	15137	0.109	0.469	0.667	74	19	93	62	0
H1129	15137	0.123	0.484	0.667	74	19	93	62	0
H1129	15137	0.126	0.476	0.688	74	19	93	64	0
H1129	15137	0.153	0.493	0.763	74	19	93	71	0
H1129	15839	0.122	0.488	0.731	74	19	93	68	0
H1129	15839	0.096	0.473	0.624	74	19	93	58	0
H1129	15839	0.049	0.411	0.624	74	19	93	58	0
H1129	15839	0.118	0.514	0.677	74	19	93	63	0
H1129	15839	0.144	0.508	0.688	74	19	93	64	0
H1129	15839	0.104	0.479	0.688	74	19	93	64	0
H1129	15839	0.131	0.501	0.677	74	19	93	63	0
H1129	15839	0.178	0.496	0.699	74	19	93	65	0
H1129	15839	0.116	0.497	0.710	74	19	93	66	0
H1129	15839	0.087	0.440	0.710	74	19	93	66	0
H1129	16963	0.175	0.481	0.720	74	19	93	67	0
H1129	16963	0.12	0.439	0.753	74	19	93	70	0
H1129	16963	0.115	0.438	0.710	74	19	93	66	0
H1129	16963	0.114	0.440	0.742	74	19	93	69	0
H1129	16963	0.146	0.494	0.731	74	19	93	68	0
H1129	16963	0.137	0.472	0.720	74	19	93	67	0
H1129	16963	0.11	0.436	0.742	74	19	93	69	0
H1129	16963	0.182	0.522	0.710	74	19	93	66	0
H1129	16963	0.24	0.503	0.699	74	19	93	65	0
H1129	16963	0.089	0.436	0.677	74	19	93	63	0
H1129	25008	0.13	0.480	0.656	74	19	93	61	0
H1129	25008	0.112	0.474	0.677	74	19	93	63	0
H1129	25008	0.156	0.510	0.634	74	19	93	59	0
H1129	25008	0.118	0.485	0.720	74	19	93	67	0
H1129	25008	0.125	0.489	0.645	74	19	93	60	0
H1129	25008	0.107	0.449	0.753	74	19	93	70	0
H1129	25008	0.175	0.516	0.645	74	19	93	60	0
H1129	25008	0.15	0.502	0.634	74	19	93	59	0
H1129	25008	0.125	0.489	0.645	74	19	93	60	0
H1129	25008	0.134	0.479	0.656	74	19	93	61	0
H1129	25710	0.136	0.481	0.720	74	19	93	67	0
H1129	25710	0.098	0.437	0.645	74	19	93	60	0
H1129	25710	0.113	0.429	0.677	74	19	93	63	0
H1129	25710	0.111	0.428	0.613	74	19	93	57	0
H1129	25710	0.101	0.446	0.688	74	19	93	64	0
H1129	25710	0.107	0.497	0.656	74	19	93	61	0
H1129	25710	0.14	0.509	0.677	74	19	93	63	0
H1129	25710	0.068	0.418	0.645	74	19	93	60	0
H1129	25710	0.171	0.444	0.624	74	19	93	58	0
H1129	25710	0.092	0.425	0.677	74	19	93	63	0
H1129	7092	0.231	0.516	0.731	74	19	93	68	0
H1129	7092	0.127	0.476	0.699	74	19	93	65	0
H1129	7092	0.107	0.415	0.677	74	19	93	63	0
H1129	7092	0.127	0.442	0.774	74	19	93	72	0
H1129	7092	0.2	0.484	0.731	74	19	93	68	0
H1129	7092	0.121	0.460	0.710	74	19	93	66	0
H1129	7092	0.109	0.429	0.731	74	19	93	68	0
H1129	7092	0.13	0.464	0.763	74	19	93	71	0
H1129	7092	0.121	0.480	0.677	74	19	93	63	0
H1129	7092	0.126	0.470	0.720	74	19	93	67	0
H1129	7794	0.104	0.446	0.699	74	19	93	65	0
H1129	7794	0.163	0.499	0.699	74	19	93	65	0
H1129	7794	0.126	0.439	0.731	74	19	93	68	0
H1129	7794	0.087	0.407	0.656	74	19	93	61	0
H1129	7794	0.121	0.467	0.667	74	19	93	62	0
H1129	7794	0.171	0.488	0.699	74	19	93	65	0
H1129	7794	0.116	0.470	0.720	74	19	93	67	0
H1129	7794	0.195	0.492	0.710	74	19	93	66	0
H1129	7794	0.084	0.453	0.742	74	19	93	69	0
H1129	7794	0.118	0.468	0.720	74	19	93	67	0
H1129	89878	0.102	0.494	0.753	74	19	93	70	0
H1129	89878	0.134	0.519	0.742	74	19	93	69	0
H1129	89878	0.133	0.534	0.753	74	19	93	70	0
H1129	89878	0.142	0.496	0.731	74	19	93	68	0
H1129	89878	0.127	0.550	0.710	74	19	93	66	0
H1129	89878	0.214	0.576	0.688	74	19	93	64	0
H1129	89878	0.171	0.544	0.699	74	19	93	65	0
H1129	89878	0.108	0.519	0.742	74	19	93	69	0
H1129	89878	0.121	0.473	0.763	74	19	93	71	0
H1129	89878	0.129	0.555	0.731	74	19	93	68	0
H1129	97923	0.114	0.480	0.720	74	19	93	67	0
H1129	97923	0.106	0.452	0.699	74	19	93	65	0
H1129	97923	0.107	0.498	0.688	74	19	93	64	0
H1129	97923	0.17	0.525	0.667	74	19	93	62	0
H1129	97923	0.109	0.477	0.699	74	19	93	65	0
H1129	97923	0.113	0.495	0.710	74	19	93	66	0
H1129	97923	0.196	0.536	0.677	74	19	93	63	0
H1129	97923	0.121	0.510	0.688	74	19	93	64	0
H1129	97923	0.146	0.530	0.731	74	19	93	68	0
H1129	97923	0.161	0.532	0.710	74	19	93	66	0
H1129	99749	0.091	0.397	0.720	74	19	93	67	0
H1129	99749	0.085	0.396	0.667	74	19	93	62	0
H1129	99749	0.143	0.454	0.699	74	19	93	65	0
H1129	99749	0.183	0.478	0.731	74	19	93	68	0
H1129	99749	0.125	0.465	0.731	74	19	93	68	0
H1129	99749	0.145	0.456	0.753	74	19	93	70	0
H1129	99749	0.07	0.374	0.688	74	19	93	64	0
H1129	99749	0.117	0.478	0.720	74	19	93	67	0
H1129	99749	0.128	0.446	0.731	74	19	93	68	0
H1129	99749	0.097	0.452	0.720	74	19	93	67	0
H1134	15137	0.324	0.787	0.615	31	8	39	24	0
H1134	15137	0.358	0.803	0.615	31	8	39	24	0
H1134	15137	0.418	0.875	0.615	31	8	39	24	0
H1134	15137	0.312	0.761	0.615	31	8	39	24	0
H1134	15137	0.4	0.866	0.615	31	8	39	24	0
H1134	15137	0.401	0.874	0.615	31	8	39	24	0
H1134	15137	0.373	0.838	0.615	31	8	39	24	0
H1134	15137	0.385	0.870	0.615	31	8	39	24	0
H1134	15137	0.387	0.876	0.615	31	8	39	24	0
H1134	15137	0.368	0.823	0.615	31	8	39	24	0
H1134	15839	0.339	0.803	0.462	31	8	39	18	0
H1134	15839	0.356	0.813	0.462	31	8	39	18	0
H1134	15839	0.284	0.805	0.462	31	8	39	18	0
H1134	15839	0.345	0.872	0.462	31	8	39	18	0
H1134	15839	0.358	0.811	0.462	31	8	39	18	0
H1134	15839	0.544	0.874	0.692	31	8	39	27	0
H1134	15839	0.445	0.878	0.487	31	8	39	19	0
H1134	15839	0.339	0.873	0.462	31	8	39	18	0
H1134	15839	0.36	0.827	0.462	31	8	39	18	0
H1134	15839	0.396	0.866	0.487	31	8	39	19	0
H1134	16963	0.362	0.804	0.513	31	8	39	20	0
H1134	16963	0.309	0.725	0.487	31	8	39	19	0
H1134	16963	0.402	0.784	0.667	31	8	39	25	1
H1134	16963	0.323	0.719	0.487	31	8	39	19	0
H1134	16963	0.374	0.852	0.462	31	8	39	18	0
H1134	16963	0.336	0.798	0.487	31	8	39	19	0
H1134	16963	0.451	0.863	0.513	31	8	39	20	0
H1134	16963	0.308	0.783	0.462	31	8	39	18	0
H1134	16963	0.313	0.689	0.487	31	8	39	19	0
H1134	16963	0.322	0.769	0.462	31	8	39	18	0
H1134	25008	0.324	0.805	0.538	31	8	39	21	0
H1134	25008	0.302	0.804	0.538	31	8	39	21	0
H1134	25008	0.355	0.870	0.538	31	8	39	21	0
H1134	25008	0.341	0.871	0.538	31	8	39	21	0
H1134	25008	0.331	0.875	0.538	31	8	39	21	0
H1134	25008	0.356	0.873	0.538	31	8	39	21	0
H1134	25008	0.32	0.784	0.564	31	8	39	21	1
H1134	25008	0.433	0.867	0.538	31	8	39	21	0
H1134	25008	0.333	0.799	0.538	31	8	39	21	0
H1134	25008	0.409	0.875	0.538	31	8	39	21	0
H1134	25710	0.32	0.794	0.615	31	8	39	24	0
H1134	25710	0.38	0.867	0.615	31	8	39	24	0
H1134	25710	0.357	0.868	0.615	31	8	39	24	0
H1134	25710	0.312	0.803	0.615	31	8	39	24	0
H1134	25710	0.365	0.814	0.615	31	8	39	24	0
H1134	25710	0.304	0.786	0.615	31	8	39	24	0
H1134	25710	0.345	0.877	0.641	31	8	39	25	0
H1134	25710	0.425	0.884	0.641	31	8	39	25	0
H1134	25710	0.372	0.875	0.615	31	8	39	24	0
H1134	25710	0.374	0.876	0.615	31	8	39	24	0
H1134	7092	0.339	0.792	0.513	31	8	39	20	0
H1134	7092	0.377	0.851	0.513	31	8	39	20	0
H1134	7092	0.564	0.887	0.769	31	8	39	30	0
H1134	7092	0.526	0.862	0.769	31	8	39	30	0
H1134	7092	0.445	0.885	0.513	31	8	39	20	0
H1134	7092	0.37	0.869	0.513	31	8	39	20	0
H1134	7092	0.321	0.791	0.513	31	8	39	20	0
H1134	7092	0.458	0.875	0.538	31	8	39	21	0
H1134	7092	0.326	0.792	0.513	31	8	39	20	0
H1134	7092	0.622	0.874	0.769	31	8	39	30	0
H1134	7794	0.401	0.864	0.564	31	8	39	22	0
H1134	7794	0.318	0.782	0.590	31	8	39	23	0
H1134	7794	0.343	0.805	0.590	31	8	39	23	0
H1134	7794	0.391	0.862	0.564	31	8	39	22	0
H1134	7794	0.358	0.862	0.564	31	8	39	22	0
H1134	7794	0.423	0.859	0.564	31	8	39	22	0
H1134	7794	0.453	0.881	0.564	31	8	39	22	0
H1134	7794	0.344	0.808	0.590	31	8	39	23	0
H1134	7794	0.431	0.869	0.590	31	8	39	23	0
H1134	7794	0.393	0.864	0.590	31	8	39	23	0
H1134	89878	0.354	0.811	0.513	31	8	39	20	0
H1134	89878	0.38	0.862	0.513	31	8	39	20	0
H1134	89878	0.34	0.828	0.513	31	8	39	20	0
H1134	89878	0.591	0.880	0.769	31	8	39	30	0
H1134	89878	0.407	0.871	0.513	31	8	39	20	0
H1134	89878	0.601	0.886	0.769	31	8	39	30	0
H1134	89878	0.4	0.864	0.513	31	8	39	20	0
H1134	89878	0.578	0.891	0.744	31	8	39	29	0
H1134	89878	0.346	0.821	0.513	31	8	39	20	0
H1134	89878	0.383	0.867	0.513	31	8	39	20	0
H1134	97923	0.32	0.777	0.538	31	8	39	21	0
H1134	97923	0.448	0.872	0.692	31	8	39	27	0
H1134	97923	0.599	0.870	0.744	31	8	39	29	0
H1134	97923	0.417	0.861	0.615	31	8	39	24	0
H1134	97923	0.349	0.871	0.564	31	8	39	22	0
H1134	97923	0.297	0.781	0.513	31	8	39	20	0
H1134	97923	0.301	0.774	0.538	31	8	39	21	0
H1134	97923	0.308	0.789	0.538	31	8	39	21	0
H1134	97923	0.349	0.863	0.590	31	8	39	23	0
H1134	97923	0.336	0.791	0.590	31	8	39	23	0
H1134	99749	0.331	0.813	0.590	31	8	39	23	0
H1134	99749	0.417	0.867	0.590	31	8	39	23	0
H1134	99749	0.33	0.789	0.590	31	8	39	23	0
H1134	99749	0.392	0.865	0.590	31	8	39	23	0
H1134	99749	0.37	0.819	0.590	31	8	39	23	0
H1134	99749	0.335	0.868	0.538	31	8	39	21	0
H1134	99749	0.333	0.805	0.590	31	8	39	23	0
H1134	99749	0.355	0.870	0.564	31	8	39	22	0
H1134	99749	0.34	0.866	0.538	31	8	39	21	0
H1134	99749	0.367	0.823	0.590	31	8	39	23	0
H1140	15137	0.182	0.404	0.704	21	6	27	19	0
H1140	15137	0.042	0.243	0.593	21	6	27	16	0
H1140	15137	0.513	0.459	0.778	21	6	27	21	0
H1140	15137	0.169	0.333	0.704	21	6	27	19	0
H1140	15137	0.122	0.265	0.667	21	6	27	18	0
H1140	15137	0.115	0.338	0.704	21	6	27	19	0
H1140	15137	0.21	0.332	0.704	21	6	27	19	0
H1140	15137	0.167	0.252	0.667	21	6	27	18	0
H1140	15137	0.032	0.244	0.481	21	6	27	13	0
H1140	15137	0.164	0.338	0.704	21	6	27	19	0
H1140	15839	0.181	0.281	0.704	21	6	27	19	0
H1140	15839	0.118	0.247	0.667	21	6	27	18	0
H1140	15839	0.686	0.773	0.741	21	6	27	20	0
H1140	15839	0.369	0.550	0.704	21	6	27	19	0
H1140	15839	0.027	0.269	0.593	21	6	27	15	1
H1140	15839	0.093	0.243	0.630	21	6	27	17	0
H1140	15839	0.148	0.273	0.667	21	6	27	18	0
H1140	15839	0.476	0.688	0.704	21	6	27	19	0
H1140	15839	0.489	0.692	0.704	21	6	27	19	0
H1140	15839	0.156	0.293	0.667	21	6	27	18	0
H1140	16963	0.15	0.446	0.630	21	6	27	17	0
H1140	16963	0.137	0.311	0.630	21	6	27	17	0
H1140	16963	0.631	0.827	0.778	21	6	27	21	0
H1140	16963	0.178	0.508	0.630	21	6	27	17	0
H1140	16963	0.461	0.701	0.741	21	6	27	20	0
H1140	16963	0.28	0.609	0.630	21	6	27	17	0
H1140	16963	0.332	0.517	0.704	21	6	27	19	0
H1140	16963	0.66	0.803	0.778	21	6	27	21	0
H1140	16963	0.479	0.751	0.741	21	6	27	20	0
H1140	16963	0.37	0.578	0.704	21	6	27	19	0
H1140	25008	0.449	0.671	0.778	21	6	27	20	1
H1140	25008	0.674	0.824	0.815	21	6	27	21	1
H1140	25008	0.142	0.410	0.704	21	6	27	18	1
H1140	25008	0.138	0.371	0.704	21	6	27	18	1
H1140	25008	0.135	0.361	0.704	21	6	27	18	1
H1140	25008	0.62	0.805	0.815	21	6	27	21	1
H1140	25008	0.248	0.429	0.778	21	6	27	20	1
H1140	25008	0.645	0.800	0.815	21	6	27	21	1
H1140	25008	0.123	0.322	0.704	21	6	27	18	1
H1140	25008	0.13	0.382	0.704	21	6	27	18	1
H1140	25710	0.213	0.292	0.704	21	6	27	19	0
H1140	25710	0.1	0.258	0.593	21	6	27	16	0
H1140	25710	0.598	0.837	0.741	21	6	27	20	0
H1140	25710	0.034	0.255	0.481	21	6	27	12	1
H1140	25710	0.18	0.284	0.704	21	6	27	19	0
H1140	25710	0.689	0.841	0.741	21	6	27	20	0
H1140	25710	0.028	0.274	0.444	21	6	27	11	1
H1140	25710	0.712	0.838	0.741	21	6	27	20	0
H1140	25710	0.198	0.450	0.704	21	6	27	19	0
H1140	25710	0.237	0.293	0.704	21	6	27	19	0
H1140	7092	0.709	0.726	0.778	21	6	27	21	0
H1140	7092	0.777	0.864	0.778	21	6	27	21	0
H1140	7092	0.496	0.725	0.741	21	6	27	20	0
H1140	7092	0.702	0.799	0.778	21	6	27	21	0
H1140	7092	0.499	0.716	0.741	21	6	27	20	0
H1140	7092	0.702	0.835	0.778	21	6	27	21	0
H1140	7092	0.285	0.593	0.741	21	6	27	20	0
H1140	7092	0.74	0.852	0.778	21	6	27	21	0
H1140	7092	0.125	0.478	0.741	21	6	27	20	0
H1140	7092	0.738	0.860	0.778	21	6	27	21	0
H1140	7794	0.306	0.299	0.741	21	6	27	20	0
H1140	7794	0.757	0.845	0.778	21	6	27	21	0
H1140	7794	0.761	0.851	0.778	21	6	27	21	0
H1140	7794	0.582	0.844	0.778	21	6	27	21	0
H1140	7794	0.435	0.570	0.778	21	6	27	21	0
H1140	7794	0.741	0.842	0.778	21	6	27	21	0
H1140	7794	0.7	0.844	0.778	21	6	27	21	0
H1140	7794	0.738	0.853	0.778	21	6	27	21	0
H1140	7794	0.296	0.337	0.741	21	6	27	20	0
H1140	7794	0.757	0.849	0.778	21	6	27	21	0
H1140	89878	0.165	0.694	0.778	21	6	27	21	0
H1140	89878	0.37	0.629	0.741	21	6	27	20	0
H1140	89878	0.167	0.477	0.741	21	6	27	20	0
H1140	89878	0.207	0.567	0.778	21	6	27	21	0
H1140	89878	0.162	0.537	0.778	21	6	27	20	1
H1140	89878	0.425	0.692	0.778	21	6	27	21	0
H1140	89878	0.246	0.472	0.741	21	6	27	20	0
H1140	89878	0.154	0.434	0.741	21	6	27	20	0
H1140	89878	0.105	0.493	0.741	21	6	27	20	0
H1140	89878	0.128	0.571	0.741	21	6	27	20	0
H1140	97923	0.244	0.578	0.778	21	6	27	21	0
H1140	97923	0.649	0.814	0.778	21	6	27	21	0
H1140	97923	0.293	0.674	0.778	21	6	27	21	0
H1140	97923	0.451	0.649	0.778	21	6	27	21	0
H1140	97923	0.227	0.557	0.778	21	6	27	21	0
H1140	97923	0.347	0.611	0.778	21	6	27	21	0
H1140	97923	0.658	0.837	0.778	21	6	27	21	0
H1140	97923	0.136	0.455	0.741	21	6	27	20	0
H1140	97923	0.179	0.460	0.778	21	6	27	21	0
H1140	97923	0.455	0.744	0.815	21	6	27	21	1
H1140	99749	0.128	0.509	0.778	21	6	27	21	0
H1140	99749	0.302	0.418	0.778	21	6	27	21	0
H1140	99749	0.189	0.472	0.778	21	6	27	21	0
H1140	99749	0.681	0.746	0.778	21	6	27	21	0
H1140	99749	0.111	0.409	0.741	21	6	27	20	0
H1140	99749	0.083	0.380	0.741	21	6	27	20	0
H1140	99749	0.327	0.569	0.778	21	6	27	21	0
H1140	99749	0.103	0.435	0.741	21	6	27	20	0
H1140	99749	0.395	0.648	0.778	21	6	27	21	0
H1140	99749	0.403	0.653	0.778	21	6	27	21	0
H1141	15137	0.072	0.540	0.481	21	6	27	13	0
H1141	15137	0.176	0.445	0.741	21	6	27	20	0
H1141	15137	0.201	0.481	0.778	21	6	27	21	0
H1141	15137	0.207	0.443	0.778	21	6	27	21	0
H1141	15137	0.192	0.468	0.778	21	6	27	21	0
H1141	15137	0.13	0.374	0.778	21	6	27	21	0
H1141	15137	0.717	0.864	0.778	21	6	27	21	0
H1141	15137	0.13	0.379	0.778	21	6	27	21	0
H1141	15137	0.136	0.417	0.778	21	6	27	21	0
H1141	15137	0.718	0.821	0.778	21	6	27	21	0
H1141	15839	0.167	0.518	0.630	21	6	27	17	0
H1141	15839	0.07	0.760	0.630	21	6	27	16	1
H1141	15839	0.115	0.741	0.667	21	6	27	18	0
H1141	15839	0.143	0.414	0.630	21	6	27	17	0
H1141	15839	0.069	0.761	0.630	21	6	27	16	1
H1141	15839	0.142	0.426	0.593	21	6	27	16	0
H1141	15839	0.076	0.624	0.593	21	6	27	15	1
H1141	15839	0.071	0.767	0.593	21	6	27	15	1
H1141	15839	0.282	0.262	0.741	21	6	27	20	0
H1141	15839	0.086	0.512	0.481	21	6	27	13	0
H1141	16963	0.182	0.340	0.667	21	6	27	18	0
H1141	16963	0.137	0.471	0.704	21	6	27	18	1
H1141	16963	0.129	0.364	0.667	21	6	27	17	1
H1141	16963	0.126	0.329	0.630	21	6	27	17	0
H1141	16963	0.124	0.364	0.741	21	6	27	18	2
H1141	16963	0.126	0.448	0.741	21	6	27	18	2
H1141	16963	0.14	0.366	0.630	21	6	27	17	0
H1141	16963	0.704	0.875	0.741	21	6	27	20	0
H1141	16963	0.735	0.848	0.778	21	6	27	21	0
H1141	16963	0.084	0.630	0.667	21	6	27	16	2
H1141	25008	0.139	0.503	0.667	21	6	27	18	0
H1141	25008	0.175	0.543	0.778	21	6	27	20	1
H1141	25008	0.139	0.495	0.667	21	6	27	18	0
H1141	25008	0.141	0.533	0.778	21	6	27	20	1
H1141	25008	0.136	0.569	0.778	21	6	27	20	1
H1141	25008	0.141	0.598	0.778	21	6	27	20	1
H1141	25008	0.162	0.568	0.778	21	6	27	20	1
H1141	25008	0.136	0.618	0.778	21	6	27	20	1
H1141	25008	0.144	0.579	0.778	21	6	27	20	1
H1141	25008	0.115	0.327	0.667	21	6	27	18	0
H1141	25710	0.068	0.791	0.704	21	6	27	17	2
H1141	25710	0.18	0.497	0.815	21	6	27	21	1
H1141	25710	0.129	0.403	0.741	21	6	27	20	0
H1141	25710	0.121	0.585	0.741	21	6	27	20	0
H1141	25710	0.134	0.541	0.778	21	6	27	21	0
H1141	25710	0.073	0.728	0.704	21	6	27	17	2
H1141	25710	0.074	0.720	0.704	21	6	27	17	2
H1141	25710	0.185	0.455	0.815	21	6	27	21	1
H1141	25710	0.075	0.805	0.704	21	6	27	17	2
H1141	25710	0.119	0.363	0.741	21	6	27	19	1
H1141	7092	0.137	0.434	0.778	21	6	27	20	1
H1141	7092	0.138	0.535	0.778	21	6	27	20	1
H1141	7092	0.138	0.466	0.778	21	6	27	20	1
H1141	7092	0.136	0.521	0.778	21	6	27	20	1
H1141	7092	0.139	0.549	0.778	21	6	27	20	1
H1141	7092	0.134	0.471	0.778	21	6	27	20	1
H1141	7092	0.144	0.485	0.778	21	6	27	20	1
H1141	7092	0.132	0.394	0.778	21	6	27	20	1
H1141	7092	0.143	0.616	0.778	21	6	27	20	1
H1141	7092	0.134	0.504	0.778	21	6	27	20	1
H1141	7794	0.164	0.453	0.778	21	6	27	20	1
H1141	7794	0.18	0.477	0.778	21	6	27	20	1
H1141	7794	0.075	0.462	0.667	21	6	27	16	2
H1141	7794	0.175	0.473	0.778	21	6	27	20	1
H1141	7794	0.173	0.478	0.778	21	6	27	20	1
H1141	7794	0.068	0.770	0.630	21	6	27	15	2
H1141	7794	0.707	0.861	0.778	21	6	27	21	0
H1141	7794	0.164	0.520	0.778	21	6	27	20	1
H1141	7794	0.174	0.463	0.778	21	6	27	20	1
H1141	7794	0.698	0.856	0.778	21	6	27	21	0
H1141	89878	0.116	0.359	0.667	21	6	27	18	0
H1141	89878	0.14	0.494	0.778	21	6	27	21	0
H1141	89878	0.069	0.816	0.704	21	6	27	19	0
H1141	89878	0.13	0.553	0.778	21	6	27	21	0
H1141	89878	0.157	0.567	0.778	21	6	27	21	0
H1141	89878	0.141	0.450	0.741	21	6	27	20	0
H1141	89878	0.131	0.488	0.778	21	6	27	21	0
H1141	89878	0.134	0.420	0.741	21	6	27	20	0
H1141	89878	0.069	0.805	0.704	21	6	27	19	0
H1141	89878	0.159	0.520	0.778	21	6	27	21	0
H1141	97923	0.145	0.447	0.741	21	6	27	19	1
H1141	97923	0.157	0.522	0.704	21	6	27	19	0
H1141	97923	0.159	0.563	0.704	21	6	27	19	0
H1141	97923	0.713	0.844	0.778	21	6	27	20	1
H1141	97923	0.154	0.552	0.704	21	6	27	19	0
H1141	97923	0.152	0.499	0.704	21	6	27	19	0
H1141	97923	0.16	0.552	0.704	21	6	27	19	0
H1141	97923	0.154	0.519	0.704	21	6	27	19	0
H1141	97923	0.153	0.600	0.704	21	6	27	19	0
H1141	97923	0.15	0.495	0.704	21	6	27	19	0
H1141	99749	0.141	0.475	0.741	21	6	27	20	0
H1141	99749	0.737	0.862	0.778	21	6	27	21	0
H1141	99749	0.13	0.344	0.704	21	6	27	19	0
H1141	99749	0.074	0.769	0.630	21	6	27	17	0
H1141	99749	0.074	0.766	0.630	21	6	27	17	0
H1141	99749	0.137	0.310	0.667	21	6	27	18	0
H1141	99749	0.077	0.581	0.593	21	6	27	16	0
H1141	99749	0.135	0.328	0.704	21	6	27	19	0
H1141	99749	0.069	0.764	0.704	21	6	27	19	0
H1141	99749	0.154	0.288	0.741	21	6	27	20	0
H1142	15137	0.011	0.271	0.259	21	6	27	7	0
H1142	15137	0.012	0.261	0.222	21	6	27	6	0
H1142	15137	0.045	0.246	0.333	21	6	27	9	0
H1142	15137	0.011	0.258	0.074	21	6	27	2	0
H1142	15137	0.284	0.257	0.741	21	6	27	20	0
H1142	15137	0.012	0.260	0.148	21	6	27	4	0
H1142	15137	0.012	0.254	0.148	21	6	27	4	0
H1142	15137	0.011	0.262	0.037	21	6	27	1	0
H1142	15137	0.029	0.248	0.259	21	6	27	7	0
H1142	15137	0.016	0.249	0.296	21	6	27	8	0
H1142	15839	0.263	0.260	0.741	21	6	27	20	0
H1142	15839	0.084	0.258	0.593	21	6	27	16	0
H1142	15839	0.079	0.312	0.593	21	6	27	16	0
H1142	15839	0.398	0.567	0.741	21	6	27	20	0
H1142	15839	0.084	0.274	0.593	21	6	27	16	0
H1142	15839	0.488	0.560	0.741	21	6	27	20	0
H1142	15839	0.464	0.534	0.741	21	6	27	20	0
H1142	15839	0.1	0.250	0.593	21	6	27	16	0
H1142	15839	0.257	0.251	0.741	21	6	27	20	0
H1142	15839	0.35	0.331	0.704	21	6	27	19	0
H1142	16963	0.421	0.500	0.741	21	6	27	20	0
H1142	16963	0.439	0.321	0.704	21	6	27	19	0
H1142	16963	0.404	0.293	0.741	21	6	27	20	0
H1142	16963	0.481	0.484	0.741	21	6	27	20	0
H1142	16963	0.344	0.270	0.741	21	6	27	20	0
H1142	16963	0.429	0.371	0.741	21	6	27	20	0
H1142	16963	0.348	0.291	0.741	21	6	27	20	0
H1142	16963	0.384	0.495	0.741	21	6	27	20	0
H1142	16963	0.398	0.401	0.741	21	6	27	20	0
H1142	16963	0.416	0.554	0.741	21	6	27	20	0
H1142	25008	0.054	0.234	0.444	21	6	27	12	0
H1142	25008	0.057	0.233	0.444	21	6	27	12	0
H1142	25008	0.059	0.231	0.444	21	6	27	12	0
H1142	25008	0.047	0.250	0.481	21	6	27	13	0
H1142	25008	0.019	0.245	0.481	21	6	27	13	0
H1142	25008	0.194	0.232	0.556	21	6	27	15	0
H1142	25008	0.482	0.597	0.778	21	6	27	20	1
H1142	25008	0.061	0.230	0.481	21	6	27	13	0
H1142	25008	0.047	0.233	0.519	21	6	27	14	0
H1142	25008	0.02	0.245	0.481	21	6	27	13	0
H1142	25710	0.381	0.550	0.741	21	6	27	20	0
H1142	25710	0.394	0.655	0.778	21	6	27	21	0
H1142	25710	0.376	0.395	0.741	21	6	27	20	0
H1142	25710	0.361	0.371	0.741	21	6	27	20	0
H1142	25710	0.366	0.428	0.741	21	6	27	20	0
H1142	25710	0.369	0.595	0.778	21	6	27	21	0
H1142	25710	0.356	0.382	0.741	21	6	27	20	0
H1142	25710	0.376	0.650	0.778	21	6	27	21	0
H1142	25710	0.363	0.628	0.778	21	6	27	21	0
H1142	25710	0.366	0.648	0.778	21	6	27	21	0
H1142	7092	0.463	0.499	0.741	21	6	27	20	0
H1142	7092	0.459	0.670	0.741	21	6	27	20	0
H1142	7092	0.507	0.543	0.741	21	6	27	20	0
H1142	7092	0.05	0.252	0.407	21	6	27	11	0
H1142	7092	0.416	0.338	0.741	21	6	27	20	0
H1142	7092	0.074	0.234	0.481	21	6	27	13	0
H1142	7092	0.437	0.316	0.741	21	6	27	20	0
H1142	7092	0.398	0.290	0.704	21	6	27	19	0
H1142	7092	0.427	0.300	0.741	21	6	27	20	0
H1142	7092	0.386	0.293	0.741	21	6	27	20	0
H1142	7794	0.373	0.694	0.778	21	6	27	21	0
H1142	7794	0.414	0.652	0.778	21	6	27	21	0
H1142	7794	0.679	0.762	0.778	21	6	27	21	0
H1142	7794	0.446	0.674	0.778	21	6	27	21	0
H1142	7794	0.424	0.640	0.778	21	6	27	21	0
H1142	7794	0.388	0.702	0.778	21	6	27	21	0
H1142	7794	0.427	0.689	0.778	21	6	27	21	0
H1142	7794	0.407	0.654	0.778	21	6	27	21	0
H1142	7794	0.41	0.697	0.778	21	6	27	21	0
H1142	7794	0.446	0.655	0.778	21	6	27	21	0
H1142	89878	0.196	0.245	0.667	21	6	27	18	0
H1142	89878	0.148	0.243	0.667	21	6	27	18	0
H1142	89878	0.128	0.243	0.667	21	6	27	18	0
H1142	89878	0.14	0.239	0.667	21	6	27	18	0
H1142	89878	0.12	0.235	0.630	21	6	27	17	0
H1142	89878	0.108	0.240	0.593	21	6	27	16	0
H1142	89878	0.139	0.245	0.667	21	6	27	18	0
H1142	89878	0.01	0.269	0.222	21	6	27	5	1
H1142	89878	0.132	0.234	0.667	21	6	27	18	0
H1142	89878	0.011	0.267	0.259	21	6	27	6	1
H1142	97923	0.274	0.671	0.815	21	6	27	21	1
H1142	97923	0.343	0.585	0.778	21	6	27	21	0
H1142	97923	0.449	0.659	0.778	21	6	27	21	0
H1142	97923	0.425	0.692	0.778	21	6	27	21	0
H1142	97923	0.37	0.651	0.778	21	6	27	21	0
H1142	97923	0.392	0.625	0.778	21	6	27	21	0
H1142	97923	0.372	0.560	0.778	21	6	27	21	0
H1142	97923	0.372	0.628	0.778	21	6	27	21	0
H1142	97923	0.357	0.588	0.778	21	6	27	21	0
H1142	97923	0.363	0.612	0.778	21	6	27	21	0
H1142	99749	0.516	0.698	0.741	21	6	27	20	0
H1142	99749	0.529	0.645	0.741	21	6	27	20	0
H1142	99749	0.479	0.658	0.741	21	6	27	20	0
H1142	99749	0.406	0.601	0.741	21	6	27	20	0
H1142	99749	0.424	0.660	0.704	21	6	27	19	0
H1142	99749	0.429	0.649	0.741	21	6	27	20	0
H1142	99749	0.422	0.647	0.741	21	6	27	20	0
H1142	99749	0.585	0.704	0.778	21	6	27	21	0
H1142	99749	0.435	0.647	0.741	21	6	27	20	0
H1142	99749	0.586	0.590	0.741	21	6	27	20	0
H1144	15137	0.294	0.330	0.741	21	6	27	20	0
H1144	15137	0.323	0.349	0.741	21	6	27	20	0
H1144	15137	0.303	0.344	0.741	21	6	27	20	0
H1144	15137	0.328	0.362	0.741	21	6	27	20	0
H1144	15137	0.341	0.349	0.741	21	6	27	20	0
H1144	15137	0.301	0.338	0.741	21	6	27	20	0
H1144	15137	0.325	0.359	0.741	21	6	27	20	0
H1144	15137	0.327	0.371	0.741	21	6	27	20	0
H1144	15137	0.295	0.338	0.741	21	6	27	20	0
H1144	15137	0.346	0.354	0.741	21	6	27	20	0
H1144	15839	0.187	0.313	0.778	21	6	27	21	0
H1144	15839	0.169	0.331	0.778	21	6	27	21	0
H1144	15839	0.146	0.531	0.778	21	6	27	21	0
H1144	15839	0.331	0.364	0.778	21	6	27	21	0
H1144	15839	0.154	0.339	0.778	21	6	27	21	0
H1144	15839	0.842	0.875	0.778	21	6	27	21	0
H1144	15839	0.167	0.302	0.778	21	6	27	21	0
H1144	15839	0.257	0.305	0.778	21	6	27	21	0
H1144	15839	0.886	0.888	0.778	21	6	27	21	0
H1144	15839	0.611	0.645	0.778	21	6	27	21	0
H1144	16963	0.347	0.434	0.741	21	6	27	20	0
H1144	16963	0.81	0.848	0.778	21	6	27	21	0
H1144	16963	0.342	0.452	0.741	21	6	27	20	0
H1144	16963	0.367	0.429	0.778	21	6	27	21	0
H1144	16963	0.363	0.451	0.741	21	6	27	20	0
H1144	16963	0.883	0.888	0.778	21	6	27	21	0
H1144	16963	0.382	0.422	0.741	21	6	27	20	0
H1144	16963	0.369	0.402	0.741	21	6	27	20	0
H1144	16963	0.346	0.417	0.741	21	6	27	20	0
H1144	16963	0.893	0.885	0.778	21	6	27	21	0
H1144	25008	0.836	0.847	0.778	21	6	27	21	0
H1144	25008	0.336	0.439	0.741	21	6	27	20	0
H1144	25008	0.3	0.387	0.741	21	6	27	20	0
H1144	25008	0.252	0.327	0.704	21	6	27	19	0
H1144	25008	0.346	0.393	0.778	21	6	27	21	0
H1144	25008	0.322	0.384	0.741	21	6	27	20	0
H1144	25008	0.303	0.370	0.741	21	6	27	20	0
H1144	25008	0.255	0.330	0.741	21	6	27	20	0
H1144	25008	0.868	0.863	0.778	21	6	27	21	0
H1144	25008	0.799	0.860	0.778	21	6	27	21	0
H1144	25710	0.641	0.724	0.778	21	6	27	21	0
H1144	25710	0.167	0.323	0.704	21	6	27	19	0
H1144	25710	0.242	0.321	0.704	21	6	27	19	0
H1144	25710	0.591	0.680	0.778	21	6	27	21	0
H1144	25710	0.87	0.871	0.778	21	6	27	21	0
H1144	25710	0.489	0.513	0.778	21	6	27	21	0
H1144	25710	0.851	0.880	0.778	21	6	27	21	0
H1144	25710	0.313	0.336	0.704	21	6	27	19	0
H1144	25710	0.85	0.870	0.778	21	6	27	21	0
H1144	25710	0.528	0.610	0.778	21	6	27	21	0
H1144	7092	0.276	0.344	0.667	21	6	27	18	0
H1144	7092	0.261	0.340	0.667	21	6	27	18	0
H1144	7092	0.238	0.671	0.667	21	6	27	18	0
H1144	7092	0.281	0.716	0.704	21	6	27	19	0
H1144	7092	0.278	0.719	0.704	21	6	27	19	0
H1144	7092	0.28	0.652	0.741	21	6	27	20	0
H1144	7092	0.273	0.340	0.667	21	6	27	18	0
H1144	7092	0.209	0.639	0.741	21	6	27	19	1
H1144	7092	0.323	0.373	0.741	21	6	27	20	0
H1144	7092	0.34	0.430	0.741	21	6	27	20	0
H1144	7794	0.526	0.485	0.741	21	6	27	20	0
H1144	7794	0.468	0.433	0.741	21	6	27	20	0
H1144	7794	0.392	0.469	0.704	21	6	27	19	0
H1144	7794	0.845	0.879	0.778	21	6	27	21	0
H1144	7794	0.609	0.570	0.778	21	6	27	21	0
H1144	7794	0.883	0.863	0.778	21	6	27	21	0
H1144	7794	0.884	0.864	0.778	21	6	27	21	0
H1144	7794	0.405	0.441	0.704	21	6	27	19	0
H1144	7794	0.441	0.464	0.704	21	6	27	19	0
H1144	7794	0.873	0.884	0.778	21	6	27	21	0
H1144	89878	0.874	0.873	0.778	21	6	27	21	0
H1144	89878	0.866	0.856	0.778	21	6	27	21	0
H1144	89878	0.867	0.869	0.778	21	6	27	21	0
H1144	89878	0.875	0.884	0.778	21	6	27	21	0
H1144	89878	0.861	0.871	0.778	21	6	27	21	0
H1144	89878	0.623	0.551	0.741	21	6	27	20	0
H1144	89878	0.865	0.860	0.778	21	6	27	21	0
H1144	89878	0.878	0.877	0.778	21	6	27	21	0
H1144	89878	0.33	0.306	0.704	21	6	27	19	0
H1144	89878	0.323	0.321	0.667	21	6	27	18	0
H1144	97923	0.441	0.668	0.778	21	6	27	21	0
H1144	97923	0.231	0.291	0.704	21	6	27	19	0
H1144	97923	0.895	0.886	0.778	21	6	27	21	0
H1144	97923	0.896	0.899	0.778	21	6	27	21	0
H1144	97923	0.292	0.369	0.778	21	6	27	21	0
H1144	97923	0.386	0.561	0.741	21	6	27	20	0
H1144	97923	0.888	0.877	0.778	21	6	27	21	0
H1144	97923	0.729	0.798	0.778	21	6	27	21	0
H1144	97923	0.499	0.695	0.778	21	6	27	21	0
H1144	97923	0.893	0.893	0.778	21	6	27	21	0
H1144	99749	0.399	0.349	0.741	21	6	27	20	0
H1144	99749	0.806	0.814	0.778	21	6	27	21	0
H1144	99749	0.401	0.386	0.778	21	6	27	21	0
H1144	99749	0.728	0.734	0.778	21	6	27	21	0
H1144	99749	0.441	0.429	0.778	21	6	27	21	0
H1144	99749	0.443	0.433	0.778	21	6	27	21	0
H1144	99749	0.419	0.379	0.778	21	6	27	21	0
H1144	99749	0.325	0.323	0.704	21	6	27	19	0
H1144	99749	0.35	0.332	0.741	21	6	27	20	0
H1144	99749	0.347	0.396	0.778	21	6	27	21	0
H1166	15137	0.49333333333333335	0.770	0.788	67	18	85	67	0
H1166	15137	0.4323333333333334	0.791	0.788	67	18	85	67	0
H1166	15137	0.4486666666666667	0.790	0.788	67	18	85	67	0
H1166	15137	0.4496666666666667	0.806	0.788	67	18	85	67	0
H1166	15137	0.42533333333333334	0.797	0.788	67	18	85	67	0
H1166	15137	0.6056666666666667	0.764	0.788	67	18	85	67	0
H1166	15137	0.5213333333333333	0.779	0.788	67	18	85	67	0
H1166	15137	0.4393333333333333	0.774	0.788	67	18	85	67	0
H1166	15137	0.4546666666666666	0.792	0.788	67	18	85	67	0
H1166	15137	0.4106666666666667	0.777	0.788	67	18	85	67	0
H1166	15839	0.6316666666666667	0.828	0.788	67	18	85	67	0
H1166	15839	0.4286666666666667	0.787	0.788	67	18	85	67	0
H1166	15839	0.484	0.804	0.788	67	18	85	67	0
H1166	15839	0.634	0.809	0.788	67	18	85	67	0
H1166	15839	0.6343333333333333	0.803	0.788	67	18	85	67	0
H1166	15839	0.463	0.775	0.788	67	18	85	67	0
H1166	15839	0.6406666666666666	0.822	0.788	67	18	85	67	0
H1166	15839	0.6549999999999999	0.779	0.788	67	18	85	67	0
H1166	15839	0.5680000000000001	0.729	0.788	67	18	85	67	0
H1166	15839	0.4756666666666666	0.747	0.788	67	18	85	67	0
H1166	16963	0.6293333333333333	0.794	0.800	67	18	85	67	1
H1166	16963	0.6583333333333333	0.809	0.800	67	18	85	67	1
H1166	16963	0.65	0.818	0.800	67	18	85	67	1
H1166	16963	0.6556666666666667	0.821	0.800	67	18	85	67	1
H1166	16963	0.49499999999999994	0.758	0.800	67	18	85	67	1
H1166	16963	0.6816666666666666	0.812	0.800	67	18	85	67	1
H1166	16963	0.6766666666666667	0.810	0.800	67	18	85	67	1
H1166	16963	0.6403333333333333	0.820	0.800	67	18	85	67	1
H1166	16963	0.6669999999999999	0.798	0.800	67	18	85	67	1
H1166	16963	0.6566666666666666	0.812	0.800	67	18	85	67	1
H1166	25008	0.6143333333333333	0.772	0.788	67	18	85	67	0
H1166	25008	0.6386666666666666	0.778	0.788	67	18	85	67	0
H1166	25008	0.5830000000000001	0.770	0.788	67	18	85	67	0
H1166	25008	0.596	0.780	0.788	67	18	85	67	0
H1166	25008	0.4546666666666666	0.792	0.788	67	18	85	67	0
H1166	25008	0.502	0.736	0.788	67	18	85	67	0
H1166	25008	0.614	0.803	0.788	67	18	85	67	0
H1166	25008	0.449	0.775	0.788	67	18	85	67	0
H1166	25008	0.5316666666666666	0.752	0.788	67	18	85	67	0
H1166	25008	0.48133333333333334	0.755	0.788	67	18	85	67	0
H1166	25710	0.5946666666666666	0.772	0.800	67	18	85	67	1
H1166	25710	0.6803333333333333	0.835	0.800	67	18	85	67	1
H1166	25710	0.647	0.830	0.800	67	18	85	67	1
H1166	25710	0.5830000000000001	0.822	0.800	67	18	85	67	1
H1166	25710	0.6496666666666666	0.831	0.800	67	18	85	67	1
H1166	25710	0.6306666666666666	0.840	0.800	67	18	85	67	1
H1166	25710	0.646	0.790	0.800	67	18	85	67	1
H1166	25710	0.6296666666666667	0.815	0.800	67	18	85	67	1
H1166	25710	0.647	0.828	0.800	67	18	85	67	1
H1166	25710	0.645	0.790	0.788	67	18	85	67	0
H1166	7092	0.604	0.808	0.800	67	18	85	67	1
H1166	7092	0.651	0.820	0.800	67	18	85	67	1
H1166	7092	0.6206666666666667	0.764	0.800	67	18	85	67	1
H1166	7092	0.6339999999999999	0.835	0.800	67	18	85	67	1
H1166	7092	0.6546666666666666	0.822	0.800	67	18	85	67	1
H1166	7092	0.6343333333333333	0.808	0.800	67	18	85	67	1
H1166	7092	0.6116666666666667	0.813	0.800	67	18	85	67	1
H1166	7092	0.4696666666666667	0.783	0.800	67	18	85	67	1
H1166	7092	0.64	0.798	0.800	67	18	85	67	1
H1166	7092	0.6406666666666666	0.840	0.800	67	18	85	67	1
H1166	7794	0.644	0.853	0.788	67	18	85	67	0
H1166	7794	0.6663333333333333	0.813	0.788	67	18	85	67	0
H1166	7794	0.6273333333333333	0.805	0.788	67	18	85	67	0
H1166	7794	0.669	0.834	0.788	67	18	85	67	0
H1166	7794	0.6869999999999999	0.840	0.788	67	18	85	67	0
H1166	7794	0.6623333333333333	0.836	0.788	67	18	85	67	0
H1166	7794	0.6890000000000001	0.843	0.788	67	18	85	67	0
H1166	7794	0.6736666666666666	0.822	0.788	67	18	85	67	0
H1166	7794	0.6486666666666667	0.845	0.788	67	18	85	67	0
H1166	7794	0.6383333333333333	0.836	0.788	67	18	85	67	0
H1166	89878	0.6486666666666666	0.819	0.788	67	18	85	67	0
H1166	89878	0.6363333333333333	0.820	0.788	67	18	85	67	0
H1166	89878	0.6413333333333333	0.828	0.788	67	18	85	67	0
H1166	89878	0.651	0.826	0.788	67	18	85	67	0
H1166	89878	0.6623333333333333	0.813	0.788	67	18	85	67	0
H1166	89878	0.6126666666666667	0.817	0.800	67	18	85	67	1
H1166	89878	0.6876666666666665	0.826	0.788	67	18	85	67	0
H1166	89878	0.681	0.823	0.788	67	18	85	67	0
H1166	89878	0.6413333333333333	0.832	0.788	67	18	85	67	0
H1166	89878	0.6353333333333332	0.834	0.788	67	18	85	67	0
H1166	97923	0.6206666666666666	0.815	0.788	67	18	85	67	0
H1166	97923	0.6703333333333333	0.839	0.788	67	18	85	67	0
H1166	97923	0.6356666666666667	0.825	0.788	67	18	85	67	0
H1166	97923	0.6339999999999999	0.827	0.788	67	18	85	67	0
H1166	97923	0.6789999999999999	0.837	0.788	67	18	85	67	0
H1166	97923	0.634	0.842	0.788	67	18	85	67	0
H1166	97923	0.6803333333333333	0.834	0.788	67	18	85	67	0
H1166	97923	0.6723333333333333	0.830	0.788	67	18	85	67	0
H1166	97923	0.6466666666666666	0.832	0.788	67	18	85	67	0
H1166	97923	0.6749999999999999	0.833	0.788	67	18	85	67	0
H1166	99749	0.4423333333333333	0.796	0.788	67	18	85	67	0
H1166	99749	0.6636666666666666	0.830	0.788	67	18	85	67	0
H1166	99749	0.6676666666666667	0.806	0.788	67	18	85	67	0
H1166	99749	0.6653333333333333	0.798	0.788	67	18	85	67	0
H1166	99749	0.6890000000000001	0.825	0.800	67	18	85	67	1
H1166	99749	0.6606666666666666	0.818	0.788	67	18	85	67	0
H1166	99749	0.432	0.798	0.788	67	18	85	67	0
H1166	99749	0.6773333333333333	0.824	0.800	67	18	85	67	1
H1166	99749	0.6596666666666666	0.805	0.788	67	18	85	67	0
H1166	99749	0.6666666666666666	0.800	0.800	67	18	85	67	1
H1167	15137	0.35233333333333333	0.639	0.728	63	18	81	59	0
H1167	15137	0.36100000000000004	0.651	0.741	63	18	81	60	0
H1167	15137	0.36333333333333334	0.640	0.741	63	18	81	60	0
H1167	15137	0.3626666666666667	0.641	0.753	63	18	81	61	0
H1167	15137	0.35966666666666663	0.649	0.741	63	18	81	60	0
H1167	15137	0.363	0.641	0.741	63	18	81	60	0
H1167	15137	0.35700000000000004	0.651	0.753	63	18	81	61	0
H1167	15137	0.359	0.649	0.741	63	18	81	60	0
H1167	15137	0.36366666666666675	0.642	0.741	63	18	81	60	0
H1167	15137	0.365	0.637	0.741	63	18	81	60	0
H1167	15839	0.389	0.625	0.728	63	18	81	59	0
H1167	15839	0.37800000000000006	0.637	0.741	63	18	81	59	1
H1167	15839	0.3173333333333333	0.627	0.568	63	18	81	45	1
H1167	15839	0.39066666666666666	0.635	0.753	63	18	81	60	1
H1167	15839	0.379	0.639	0.753	63	18	81	60	1
H1167	15839	0.38033333333333336	0.626	0.716	63	18	81	58	0
H1167	15839	0.2986666666666667	0.625	0.494	63	18	81	38	2
H1167	15839	0.38633333333333336	0.625	0.741	63	18	81	59	1
H1167	15839	0.39033333333333337	0.634	0.741	63	18	81	59	1
H1167	15839	0.397	0.631	0.728	63	18	81	59	0
H1167	16963	0.32366666666666666	0.619	0.679	63	18	81	54	1
H1167	16963	0.31466666666666665	0.618	0.580	63	18	81	47	0
H1167	16963	0.32966666666666666	0.624	0.667	63	18	81	54	0
H1167	16963	0.3333333333333333	0.619	0.667	63	18	81	54	0
H1167	16963	0.3293333333333333	0.618	0.580	63	18	81	47	0
H1167	16963	0.3353333333333333	0.623	0.679	63	18	81	55	0
H1167	16963	0.3013333333333334	0.622	0.593	63	18	81	47	1
H1167	16963	0.335	0.617	0.679	63	18	81	55	0
H1167	16963	0.32366666666666666	0.620	0.580	63	18	81	47	0
H1167	16963	0.33066666666666666	0.620	0.617	63	18	81	50	0
H1167	25008	0.41766666666666663	0.628	0.765	63	18	81	62	0
H1167	25008	0.4163333333333334	0.644	0.778	63	18	81	62	1
H1167	25008	0.4076666666666667	0.642	0.753	63	18	81	61	0
H1167	25008	0.3503333333333334	0.634	0.704	63	18	81	57	0
H1167	25008	0.4106666666666667	0.644	0.778	63	18	81	62	1
H1167	25008	0.40466666666666673	0.630	0.765	63	18	81	62	0
H1167	25008	0.41500000000000004	0.648	0.778	63	18	81	62	1
H1167	25008	0.408	0.628	0.741	63	18	81	60	0
H1167	25008	0.3586666666666667	0.634	0.716	63	18	81	58	0
H1167	25008	0.4133333333333334	0.643	0.778	63	18	81	62	1
H1167	25710	0.3913333333333333	0.636	0.753	63	18	81	61	0
H1167	25710	0.38333333333333336	0.635	0.753	63	18	81	61	0
H1167	25710	0.3866666666666667	0.634	0.741	63	18	81	60	0
H1167	25710	0.39633333333333337	0.633	0.753	63	18	81	61	0
H1167	25710	0.3873333333333333	0.637	0.753	63	18	81	61	0
H1167	25710	0.3973333333333333	0.633	0.753	63	18	81	61	0
H1167	25710	0.39133333333333337	0.637	0.753	63	18	81	61	0
H1167	25710	0.38633333333333336	0.632	0.753	63	18	81	61	0
H1167	25710	0.38633333333333336	0.632	0.753	63	18	81	61	0
H1167	25710	0.389	0.629	0.741	63	18	81	60	0
H1167	7092	0.4200000000000001	0.636	0.753	63	18	81	61	0
H1167	7092	0.42	0.636	0.728	63	18	81	59	0
H1167	7092	0.424	0.645	0.765	63	18	81	62	0
H1167	7092	0.4163333333333334	0.643	0.765	63	18	81	62	0
H1167	7092	0.4166666666666667	0.641	0.753	63	18	81	61	0
H1167	7092	0.42366666666666664	0.639	0.765	63	18	81	62	0
H1167	7092	0.4246666666666667	0.643	0.753	63	18	81	61	0
H1167	7092	0.42166666666666663	0.648	0.765	63	18	81	62	0
H1167	7092	0.418	0.646	0.765	63	18	81	62	0
H1167	7092	0.4163333333333334	0.639	0.765	63	18	81	62	0
H1167	7794	0.3126666666666667	0.633	0.605	63	18	81	49	0
H1167	7794	0.2963333333333334	0.637	0.506	63	18	81	41	0
H1167	7794	0.39466666666666667	0.632	0.778	63	18	81	63	0
H1167	7794	0.39399999999999996	0.632	0.778	63	18	81	63	0
H1167	7794	0.2993333333333334	0.632	0.494	63	18	81	40	0
H1167	7794	0.30500000000000005	0.629	0.543	63	18	81	44	0
H1167	7794	0.338	0.624	0.667	63	18	81	54	0
H1167	7794	0.2943333333333334	0.628	0.494	63	18	81	40	0
H1167	7794	0.30200000000000005	0.637	0.543	63	18	81	44	0
H1167	7794	0.2953333333333334	0.632	0.506	63	18	81	41	0
H1167	89878	0.2933333333333334	0.634	0.593	63	18	81	48	0
H1167	89878	0.316	0.623	0.691	63	18	81	56	0
H1167	89878	0.303	0.625	0.568	63	18	81	46	0
H1167	89878	0.311	0.621	0.617	63	18	81	50	0
H1167	89878	0.2926666666666667	0.613	0.617	63	18	81	50	0
H1167	89878	0.397	0.629	0.765	63	18	81	62	0
H1167	89878	0.399	0.626	0.765	63	18	81	62	0
H1167	89878	0.3043333333333334	0.621	0.704	63	18	81	56	1
H1167	89878	0.2883333333333334	0.629	0.494	63	18	81	40	0
H1167	89878	0.318	0.626	0.716	63	18	81	57	1
H1167	97923	0.40466666666666673	0.641	0.790	63	18	81	62	2
H1167	97923	0.4053333333333334	0.640	0.790	63	18	81	62	2
H1167	97923	0.4023333333333334	0.639	0.790	63	18	81	62	2
H1167	97923	0.4080000000000001	0.633	0.790	63	18	81	62	2
H1167	97923	0.3993333333333333	0.634	0.790	63	18	81	62	2
H1167	97923	0.40700000000000003	0.644	0.790	63	18	81	62	2
H1167	97923	0.39999999999999997	0.642	0.790	63	18	81	62	2
H1167	97923	0.401	0.642	0.790	63	18	81	62	2
H1167	97923	0.4043333333333334	0.646	0.790	63	18	81	62	2
H1167	97923	0.40399999999999997	0.651	0.790	63	18	81	62	2
H1167	99749	0.41133333333333333	0.634	0.741	63	18	81	60	0
H1167	99749	0.3173333333333333	0.629	0.605	63	18	81	49	0
H1167	99749	0.30300000000000005	0.622	0.519	63	18	81	42	0
H1167	99749	0.418	0.634	0.741	63	18	81	60	0
H1167	99749	0.314	0.639	0.593	63	18	81	48	0
H1167	99749	0.3516666666666666	0.629	0.728	63	18	81	59	0
H1167	99749	0.4073333333333334	0.635	0.741	63	18	81	60	0
H1167	99749	0.35600000000000004	0.625	0.728	63	18	81	59	0
H1167	99749	0.36233333333333334	0.634	0.741	63	18	81	60	0
H1167	99749	0.31000000000000005	0.627	0.617	63	18	81	50	0
