# Supplementary material for: Modelling protein complexes with crosslinking mass spectrometry and deep learning
Source: Nat Commun. 2024 Sep 9;15:7866. doi: 10.1038/s41467-024-51771-2 (PMC11383924; doi:10.1038/s41467-024-51771-2)
Supplement: Supplementary file 6 — Source data [file 41467_2024_51771_MOESM6_ESM.zip › source data/source_data_figure1.xlsx]

## Sheet: AlphaLink (CASP15)
H1129	0.448	0.251	0.374	0.349	0.437	0.298	0.327	0.312	0.315	0.267
H1134	0.469	0.679	0.674	0.492	0.483	0.496	0.675	0.49	0.47	0.679
H1140	0.798	0.811	0.798	0.795	0.809	0.804	0.813	0.794	0.81	0.813
H1141	0.72	0.722	0.714	0.729	0.732	0.707	0.716	0.719	0.724	0.726
H1142	0.797	0.855	0.84	0.799	0.412	0.813	0.841	0.011	0.839	0.803
H1144	0.881	0.883	0.882	0.87	0.857	0.305	0.891	0.876	0.901	0.885
H1166	0.45533333333333337	0.5846666666666667	0.63	0.566	0.6406666666666666	0.6373333333333333	0.8033333333333333	0.6403333333333333	0.633	0.6313333333333334
H1167	0.369	0.37799999999999995	0.34833333333333333	0.38599999999999995	0.3733333333333333	0.39666666666666667	0.37633333333333335	0.39766666666666667	0.38066666666666665	0.4143333333333334

## Sheet: AlphaFold (CASP15)
H1129	0.066
H1134	0.362
H1140	0.022
H1141	0.07
H1142	0.011
H1144	0.071
H1166	0.224
H1167	0.286

## Sheet: Top1 submission CASP15
H1129	0.626	0.647	0.621	0.526	0.14	0.104	0.134	0.097	0.167	0.108	0.087	0.153	0.099	0.1	0.082	0.082	0.082	0.087	0.087	0.063	0.071	0.07	0.075	0.093	0.093	0.093	0.048	0.029	0.053	0.082	0.03	0.028	0.041	0.043	0.043	0.039	0.035	0.066	0.066	0.066	0.041	0.058	0.058	0.032	0.032	0.032	0.027	0.024	0.067
H1134	0.724	0.716	0.716	0.703	0.72	0.694	0.703	0.703	0.715	0.688	0.688	0.715	0.715	0.671	0.682	0.66	0.692	0.628	0.653	0.637	0.651	0.497	0.505	0.468	0.479	0.476	0.362	0.408	0.336	0.336	0.353	0.353	0.38	0.379	0.338	0.338	0.338	0.379	0.372	0.379	0.348	0.365	0.348	0.37	0.356	0.362	0.362	0.362	0.343
H1140	0.816	0.501	0.307	0.307	0.344	0.214	0.275	0.122	0.088	0.046	0.05	0.033	0.033	0.033	0.06	0.182	0.022	0.022	0.022	0.022	0.04	0.038	0.038	0.022	0.02	0.025	0.027	0.042	0.029	0.02	0.03	0.023	0.023	0.029	0.029	0.016	0.04	0.04	0.015	0.02	0.02	0.017	0.017	0.012	0.011	0.021	0.012	0.008	0.02
H1141	0.735	0.687	0.732	0.732	0.83	0.719	0.776	0.827	0.083	0.074	0.079	0.08	0.072	0.072	0.033	0.077	0.077	0.075	0.074	0.074	0.071	0.074	0.071	0.07	0.07	0.07	0.07	0.07	0.07	0.068	0.068	0.068	0.063	0.063	0.071	0.057	0.068	0.068	0.041	0.045	0.018	0.018	0.033	0.033	0.033	0.022	0.06	0.035	0.025
H1142	0.088	0.07	0.058	0.05	0.05	0.036	0.026	0.012	0.045	0.045	0.011	0.016	0.012	0.012	0.01	0.011	0.016	0.011	0.011	0.011	0.011	0.011	0.012	0.011	0.011	0.011	0.011	0.009	0.011	0.011	0.013	0.011	0.011	0.014	0.011	0.01	0.012	0.01	0.012	0.011	0.014	0.009	0.019	0.012	0.01	0.014	0.016	0.01	0.014
H1144	0.88	0.875	0.812	0.806	0.418	0.418	0.218	0.179	0.088	0.069	0.065	0.061	0.051	0.058	0.071	0.051	0.071	0.071	0.071	0.078	0.078	0.071	0.072	0.105	0.065	0.071	0.066	0.065	0.065	0.066	0.062	0.07	0.066	0.07	0.069	0.069	0.074	0.069	0.069	0.066	0.067	0.067	0.075	0.064	0.051	0.054	0.02	0.015	0.008
H1166	0.256	0.202	0.292	0.199	0.199	0.24	0.178	0.263	0.176	0.176	0.303	0.286	0.262	0.262	0.184	0.258	0.258	0.22	0.236	0.236	0.258	0.244	0.244	0.244	0.23	0.185	0.22	0.185	0.22	0.236	0.237	0.191	0.219	0.219	0.236	0.221	0.236	0.221	0.218	0.218	0.22	0.219	0.224	0.216	0.224	0.224	0.207	0.223	0.205
H1167	0.264	0.188	0.269	0.167	0.167	0.256	0.159	0.159	0.15	0.15	0.29	0.291	0.291	0.151	0.154	0.157	0.292	0.154	0.154	0.152	0.156	0.284	0.284	0.151	0.146	0.151	0.152	0.146	0.149	0.149	0.153	0.286	0.286	0.286	0.286	0.292	0.292	0.292	0.276	0.208	0.208	0.194	0.252	0.196	0.196	0.196	0.156	0.24	0.194
[truncated: 20 more columns]

## Sheet: AlphaLink (SAbDab)
PDB	DockQ
7qu1	0.6646666666666666
7qu1	0.5266666666666666
7qu1	0.6066666666666666
7qu1	0.5463333333333333
7qu1	0.3826666666666667
7qu1	0.4753333333333334
7qu1	0.505
7qu1	0.533
7qu1	0.7036666666666666
7qu1	0.447
7qu2	0.6673333333333334
7qu2	0.6683333333333333
7qu2	0.27999999999999997
7qu2	0.6436666666666667
7qu2	0.6286666666666667
7qu2	0.6513333333333332
7qu2	0.647
7qu2	0.6466666666666666
7qu2	0.294
7qu2	0.6556666666666667
7r58	0.5943333333333333
7r58	0.6276666666666667
7r58	0.64
7r58	0.6003333333333333
7r58	0.6056666666666667
7r58	0.6343333333333333
7r58	0.4913333333333334
7r58	0.5626666666666668
7r58	0.586
7r58	0.5603333333333333
7sa6	0.7976666666666666
7sa6	0.8163333333333335
7sa6	0.8246666666666668
7sa6	0.7836666666666666
7sa6	0.37333333333333335
7sa6	0.8503333333333334
7sa6	0.8216666666666667
7sa6	0.7043333333333334
7sa6	0.383
7sa6	0.631
7str	0.7196666666666666
7str	0.6960000000000001
7str	0.6886666666666666
7str	0.7003333333333334
7str	0.723
7str	0.7123333333333332
7str	0.7076666666666666
7str	0.7093333333333334
7str	0.7033333333333333
7str	0.6903333333333334
7txt	0.48500000000000004
7txt	0.38333333333333336
7txt	0.529
7txt	0.36200000000000004
7txt	0.4043333333333334
7txt	0.5923333333333333
7txt	0.40833333333333327
7txt	0.5286666666666667
7txt	0.5623333333333332
7txt	0.4673333333333333
7txw	0.8636666666666667
7txw	0.41
7txw	0.883
7txw	0.8809999999999999
7txw	0.8786666666666667
7txw	0.856
7txw	0.467
7txw	0.8516666666666667
7txw	0.8593333333333334
7txw	0.8086666666666668
7ue9	0.3233333333333333
7ue9	0.29300000000000004
7ue9	0.2993333333333333
7ue9	0.296
7ue9	0.29833333333333334
7ue9	0.309
7ue9	0.299
7ue9	0.30500000000000005
7ue9	0.3453333333333333
7ue9	0.298
7ura	0.8776666666666667
7ura	0.8673333333333333
7ura	0.8746666666666667
7ura	0.8676666666666667
7ura	0.8643333333333333
7ura	0.8643333333333333
7ura	0.867
7ura	0.8686666666666666
7ura	0.8596666666666666
7ura	0.856
7wlw	0.5796666666666667
7wlw	0.5726666666666667
7wlw	0.5846666666666667
7wlw	0.5926666666666667
7wlw	0.5803333333333334
7wlw	0.5790000000000001
7wlw	0.5563333333333333
7wlw	0.5936666666666667
7wlw	0.5790000000000001
7wlw	0.5753333333333334
7wsl	0.647
7wsl	0.7826666666666666
7wsl	0.7640000000000001
7wsl	0.8039999999999999
7wsl	0.774
7wsl	0.8266666666666667
7wsl	0.6263333333333333
7wsl	0.7976666666666666
7wsl	0.8113333333333334
7wsl	0.8130000000000001
7x2a	0.41933333333333334
7x2a	0.4206666666666667
7x2a	0.421
7x2a	0.4166666666666667
7x2a	0.41500000000000004
7x2a	0.4116666666666666
7x2a	0.4183333333333333
7x2a	0.418
7x2a	0.418
7x2a	0.4136666666666667
7xw6	0.8493333333333334
7xw6	0.847
7xw6	0.8486666666666666
7xw6	0.8536666666666667
7xw6	0.8616666666666667
7xw6	0.7719999999999999
7xw6	0.7916666666666666
7xw6	0.8563333333333333
7xw6	0.809
7xw6	0.847
7yms	0.662
7yms	0.6413333333333333
7yms	0.6553333333333332
7yms	0.653
7yms	0.6423333333333333
7yms	0.6203333333333334
7yms	0.597
7yms	0.6436666666666667
7yms	0.6166666666666667
7yms	0.6753333333333332
7yrf	0.4413333333333333
7yrf	0.42533333333333334
7yrf	0.466
7yrf	0.3463333333333333
7yrf	0.4103333333333334
7yrf	0.474
7yrf	0.24933333333333332
7yrf	0.38466666666666666
7yrf	0.361
7yrf	0.417
7yru	0.8316666666666667
7yru	0.664
7yru	0.8496666666666667
7yru	0.8250000000000001
7yru	0.6653333333333333
7yru	0.7626666666666667
7yru	0.7916666666666666
7yru	0.8203333333333332
7yru	0.7813333333333333
7yru	0.35600000000000004
7yxu	0.6386666666666666
7yxu	0.654
7yxu	0.644
7yxu	0.633
7yxu	0.626
7yxu	0.6373333333333333
7yxu	0.646
7yxu	0.6406666666666667
7yxu	0.6486666666666666
7yxu	0.59
7zlg	0.48733333333333334
7zlg	0.486
7zlg	0.5053333333333333
7zlg	0.49266666666666664
7zlg	0.47866666666666663
7zlg	0.5103333333333333
7zlg	0.508
7zlg	0.521
7zlg	0.4916666666666667
7zlg	0.49666666666666665
7zyi	0.37433333333333335
7zyi	0.36399999999999993
7zyi	0.36533333333333334
7zyi	0.32466666666666666
7zyi	0.36766666666666664
7zyi	0.37433333333333335
7zyi	0.3516666666666666
7zyi	0.359
7zyi	0.3846666666666667
7zyi	0.36733333333333335
8ahn	0.274
8ahn	0.6033333333333334
8ahn	0.6123333333333333
8ahn	0.27366666666666667
8ahn	0.26833333333333337
8ahn	0.27466666666666667
8ahn	0.6466666666666666
8ahn	0.606
8ahn	0.6426666666666666
8ahn	0.266
8av9	0.7759999999999999
8av9	0.7683333333333332
8av9	0.7673333333333333
8av9	0.7909999999999999
8av9	0.7893333333333333
8av9	0.8126666666666668
8av9	0.799
8av9	0.7823333333333333
8av9	0.75
8av9	0.7773333333333333
8cz5	0.251
8cz5	0.29433333333333334
8cz5	0.26533333333333337
8cz5	0.26933333333333337
8cz5	0.297
8cz5	0.2853333333333333
8cz5	0.29033333333333333
8cz5	0.297
8cz5	0.294
8cz5	0.2956666666666667
8d1t	0.40599999999999997
8d1t	0.38433333333333336
8d1t	0.46199999999999997
8d1t	0.43599999999999994
8d1t	0.38466666666666666
8d1t	0.3953333333333333
8d1t	0.3393333333333333
8d1t	0.38199999999999995
8d1t	0.41500000000000004
8d1t	0.3786666666666667
8dk6	0.7186666666666666
8dk6	0.36333333333333334
8dk6	0.7366666666666667
8dk6	0.397
8dk6	0.4746666666666666
8dk6	0.48033333333333333
8dk6	0.5419999999999999
8dk6	0.797
8dk6	0.4663333333333333
8dk6	0.7896666666666666
8ds5	0.7736666666666666
8ds5	0.454
8ds5	0.5833333333333334
8ds5	0.834
8ds5	0.7450000000000001
8ds5	0.8083333333333332
8ds5	0.8489999999999999
8ds5	0.7186666666666667
8ds5	0.6283333333333333
8ds5	0.4243333333333334
8e7m	0.5403333333333333
8e7m	0.7146666666666667
8e7m	0.6263333333333333
8e7m	0.6653333333333333
8e7m	0.6843333333333333
8e7m	0.6933333333333334
8e7m	0.715
8e7m	0.6803333333333333
8e7m	0.6993333333333333
8e7m	0.6726666666666666
8f5n	0.694
8f5n	0.7156666666666668
8f5n	0.7183333333333334
8f5n	0.844
8f5n	0.747
8f5n	0.6813333333333333
8f5n	0.719
8f5n	0.7273333333333333
8f5n	0.7160000000000001
8f5n	0.7063333333333333
8f60	0.8916666666666666
8f60	0.8556666666666667
8f60	0.8926666666666666
8f60	0.8850000000000001
8f60	0.8813333333333334
8f60	0.8743333333333334
8f60	0.8913333333333333
8f60	0.8913333333333333
8f60	0.8783333333333333
8f60	0.879
8ffe	0.462
8ffe	0.5946666666666666
8ffe	0.536
8ffe	0.592
8ffe	0.541
8ffe	0.6606666666666667
8ffe	0.5539999999999999
8ffe	0.6463333333333333
8ffe	0.578
8ffe	0.6526666666666666
8hii	0.41
8hii	0.39033333333333325
8hii	0.3956666666666666
8hii	0.3953333333333333
8hii	0.3893333333333333
8hii	0.3876666666666666
8hii	0.38433333333333336
8hii	0.4026666666666667
8hii	0.349
8hii	0.4126666666666667
8hsc	0.335
8hsc	0.37200000000000005
8hsc	0.32433333333333336
8hsc	0.4356666666666667
8hsc	0.345
8hsc	0.5226666666666666
8hsc	0.504
8hsc	0.3296666666666667
8hsc	0.334
8hsc	0.33499999999999996
8il3	0.4673333333333334
8il3	0.672
8il3	0.5256666666666666
8il3	0.6103333333333333
8il3	0.379
8il3	0.6459999999999999
8il3	0.6403333333333333
8il3	0.4563333333333333
8il3	0.5583333333333332
8il3	0.36366666666666664

## Sheet: AlphaFold (SAbDab)
PDB	DockQ
7qu1	0.25099999999999995
7qu2	0.23600000000000002
7r58	0.31533333333333335
7sa6	0.279
7str	0.7346666666666667
7txt	0.2383333333333333
7txw	0.3076666666666667
7ue9	0.2813333333333333
7ura	0.30033333333333334
7wlw	0.2353333333333333
7wsl	0.23299999999999998
7x2a	0.3986666666666667
7xw6	0.5670000000000001
7yms	0.25733333333333336
7yrf	0.25733333333333336
7yru	0.3473333333333333
7yxu	0.27666666666666667
7zlg	0.21133333333333335
7zyi	0.21966666666666668
8ahn	0.13366666666666668
8av9	0.31566666666666665
8cz5	0.262
8d1t	0.24466666666666667
8dk6	0.29733333333333334
8ds5	0.4093333333333333
8e7m	0.251
8f5n	0.22433333333333336
8f60	0.6333333333333334
8ffe	0.3026666666666667
8hii	0.18333333333333335
8hsc	0.27266666666666667
8il3	0.24466666666666667
