# Supplementary material for: Modelling protein complexes with crosslinking mass spectrometry and deep learning
Source: Nat Commun. 2024 Sep 9;15:7866. doi: 10.1038/s41467-024-51771-2 (PMC11383924; doi:10.1038/s41467-024-51771-2)
Supplement: Supplementary file 6 — Source data [file 41467_2024_51771_MOESM6_ESM.zip › source data/source_data_supplement_figure7.xlsx]

## Sheet: AlphaLink
H1129	0.155	0.118	0.18	0.179	0.138	0.238	0.165	0.216	0.198	0.114
H1134	0.394	0.448	0.456	0.416	0.43	0.566	0.456	0.586	0.452	0.362
H1140	0.507	0.667	0.636	0.679	0.687	0.781	0.736	0.165	0.662	0.692
H1141	0.716	0.076	0.713	0.135	0.08	0.138	0.716	0.074	0.732	0.736
H1142	0.011	0.44	0.424	0.507	0.419	0.467	0.678	0.01	0.432	0.601
H1144	0.331	0.885	0.898	0.868	0.855	0.277	0.889	0.89	0.906	0.806
H1166	0.4590000000000001	0.6313333333333334	0.6556666666666667	0.6143333333333333	0.6299999999999999	0.6406666666666666	0.6453333333333333	0.6433333333333333	0.6409999999999999	0.668
H1167	0.35833333333333334	0.3806666666666667	0.3303333333333333	0.4156666666666667	0.393	0.4243333333333333	0.30500000000000005	0.2943333333333334	0.4046666666666667	0.3153333333333333

## Sheet: AlphaFold-Multimer
H1129	0.066
H1134	0.362
H1140	0.022
H1141	0.07
H1142	0.011
H1144	0.071
H1166	0.224
H1167	0.286

## Sheet: No crosslinks
H1129	0.079	0.089	0.082	0.089	0.037	0.063	0.041	0.078	0.131	0.041
H1134	0.341	0.336	0.335	0.339	0.337	0.339	0.344	0.345	0.332	0.337
H1140	0.009	0.015	0.025	0.015	0.018	0.006	0.023	0.016	0.021	0.018
H1141	0.062	0.075	0.063	0.011	0.064	0.069	0.018	0.011	0.011	0.074
H1142	0.015	0.015	0.015	0.015	0.016	0.016	0.016	0.016	0.01	0.015
H1144	0.064	0.065	0.055	0.064	0.064	0.055	0.154	0.265	0.056	0.415
H1166	0.13033333333333333	0.13166666666666665	0.13133333333333333	0.13033333333333333	0.12866666666666665	0.12899999999999998	0.13433333333333333	0.12966666666666665	0.12899999999999998	0.13033333333333333
H1167	0.2983333333333334	0.29100000000000004	0.2996666666666667	0.2966666666666667	0.2976666666666667	0.29900000000000004	0.2966666666666667	0.2953333333333334	0.2966666666666667	0.2993333333333334

## Sheet: SAbDab AlphaLink no crosslinks
8ahn	0.26
8cz5	0.29433333333333334
7str	0.709
8hsc	0.265
7yms	0.255
7txw	0.3066666666666667
8ds5	0.32133333333333336
7sa6	0.41033333333333327
7qu1	0.35033333333333333
7txt	0.26166666666666666
8d1t	0.247
7r58	0.3096666666666667
7qu2	0.2566666666666667
8hii	0.21766666666666667
8av9	0.169
7xw6	0.2866666666666667
7zlg	0.20566666666666666
7wlw	0.25366666666666665
8f5n	0.21533333333333335
7yru	0.34933333333333333
7z12	0.26
7ura	0.3026666666666667
7ue9	0.27899999999999997
8ffe	0.13633333333333333
7zyi	0.20733333333333337
7wsl	0.2223333333333333
7yxu	0.276
8f60	0.3086666666666667
7x2a	0.3263333333333333
8il3	0.248
7yrf	0.20433333333333334
8e7m	0.23033333333333336
8dk6	0.29233333333333333

## Sheet: SAbDab Alphafold-Multimer
8ahn	0.135
8cz5	0.29333333333333333
7str	0.7236666666666668
8hsc	0.259
7yms	0.27666666666666667
7txw	0.31133333333333335
8ds5	0.45933333333333337
7sa6	0.24466666666666667
7qu1	0.251
7txt	0.23266666666666666
8d1t	0.24633333333333332
7r58	0.3166666666666667
7qu2	0.275
8hii	0.25866666666666666
8av9	0.17033333333333334
7xw6	0.26533333333333337
7zlg	0.22366666666666668
7wlw	0.24133333333333332
8f5n	0.217
7yru	0.3473333333333333
7z12	0.26466666666666666
7ura	0.30433333333333334
7ue9	0.2836666666666667
8ffe	0.14966666666666664
7zyi	0.232
7wsl	0.37200000000000005
7yxu	0.26266666666666666
8f60	0.5223333333333333
7x2a	0.4146666666666667
8il3	0.24266666666666667
7yrf	0.20099999999999998
8e7m	0.20299999999999999
8dk6	0.2986666666666667
