# Supplementary material for: Modelling protein complexes with crosslinking mass spectrometry and deep learning
Source: Nat Commun. 2024 Sep 9;15:7866. doi: 10.1038/s41467-024-51771-2 (PMC11383924; doi:10.1038/s41467-024-51771-2)
Supplement: Supplementary file 6 — Source data [file 41467_2024_51771_MOESM6_ESM.zip › source data/source_data_supplement_figure8.xlsx]

## Sheet: AlphaFold all models
PPI	Model confidence
ODPA-YNER	0.8888554812205314
CLPX-CLPP	0.5657350945683879
MBL-MREB	0.7987350745496052
ODPB-YNER	0.8316436984949065
SUCD-SUCC	0.9310957863529845
ALF-ACNA	0.2797153576871569
FLIF-YLXF	0.1729352179323301
LEPA-CSHA	0.21118141710396646
BUK-SYGB	0.2619853393133304
RPSB-RPOC	0.7241016038990988
ATPB-ATPG	0.7352836080267319
RPOB-NUSG	0.3178088093467086
DNAK-GUDB	0.3008930641149963
GLPD-ATPF	0.25759157602951305
YVAQ-MCPB	0.5398261965550278
GATB-YTPR	0.8580135659041199
YDJA-YDIS	0.2374964345363268
IMDH-CODY	0.22305823242402
WALK-YYCH	0.435855131339566
YFMS-CHEW	0.7279546057144068
TKRA-RECF	0.19553194600320992
ACCD-ACCA	0.8978947556716724
YUND-SP5S	0.41520529962284547
ETFB-ETFA	0.9351770440090577
ACNA-IDH	0.26057248777263
YKUJ-NUSA	0.26619630936388516
ISPT-SYA	0.2660552324479301
FER-YVFG	0.5970611713826034
CLPQ-CLPY	0.3559457035462582
F16PC-GLPD	0.3717240481362349
GLPD-YJLD	0.4173768075382781
SIGA-RPOC	0.7453924116653267
RPOA-RPOB	0.8268178595291622
RPOA-RPOC	0.25286550343694897
MDH-PTAS	0.18509751422035253
YTOP-YSDC	0.7435672724124451
GRPE-DNAK	0.6630363704623905
YMFF-YMFH	0.9180728767856683
DPO41-RPOZ	0.25809581738256043
SOJ-NRDR	0.2217776174591789
YJCF-PTAS	0.2831035635837525
LUTA-LUTB	0.9392726770312497
YRVJ-YACD	0.7954611603103625
YABR-MUTS2	0.2019500790448197
GYRB-GYRA	0.7671346649405751
GATB-SUCD	0.3455293900020119
MLEN-METQ	0.2893800396747682
GPSB-DAPX	0.21302549915033975
NUSA-RPOB	0.5294145503721978
YCSG-FABL	0.20253526555700074
YDJO-SIGA	0.23978364136493885
CLPC-YPIB	0.7460586348415063
SUFU-SUFS	0.8719356761885042
GCSPA-GCSPB	0.9506973378530976
ODPA-ODP2	0.6705220975049898
MURA2-MURA1	0.8883157220582439
YLXQ-ATPA	0.39545671114834435
RGHR-DLDH1	0.3400430807913304
ATPA-ATPF	0.23325863241104208
MCPB-MCPC	0.4845675719007676
GATA-GATC	0.9340167176875349
RPOY-RPOC	0.5815795294270011
ODO2-ODO1	0.536704698722953
ROCA-ROCA2	0.9614733400256662
YUTJ-FER	0.4655374547194603
ATPE-ATPF	0.18017006467378446
YPMB-MREC	0.5001003008898431
DLDH1-ODPB	0.45339300420497436
RPSD-RPOB	0.5996400775326557
NUSA-RPOC	0.25702767482334055
RPOC-NUSG	0.6476125199141552
RPOE-RPOC	0.7807259928477571
YABR-IF3	0.12157947506226163
ACKA-BCP	0.27209654520613463
PTAS-EFP	0.3363396144791572
SIGA-RPOB	0.7242435114871608
YXKC-DACA	0.6367332891441817
METQ-YXKC	0.25815955515911837
PDXS-YPBS	0.32380145707193536
RNJ2-RNJ1	0.8520601466309202
ACP-DBH1	0.2917998923642383
YRBF-GLPD	0.3748530242172502
NADK2-ACKA	0.8652283697752916
MTNK-DHOM	0.8485954841843123
ODO2-DLDH1	0.7427843576407598
YHAH-ACCA	0.3095397262909284
RPOZ-RPOC	0.9239260758914629
YYDD-YYDB	0.26988542339042165
ABRB-ATPE	0.2862177939156072
ATPB-ATPF	0.22470367348555076
RPSH-RPOB	0.2625818309939754
DNAK-HTPG	0.275582260415424
RPOB-RPOC	0.8897252086605021
NDK-6PGD	0.3311770386655425
DLDH1-ODPA	0.7441343219804445
SDHB-SDHA	0.9389562812812087
GLPD-PTTBC	0.24767293392480938
IF2-TAGH	0.20877779339968688
SUFB-SUFD	0.9050419059151317
PARC-PARE	0.7652630254850744
GLPD-DNAD	0.3090577094384617
YCSD-FABZ	0.9340884434271763
PCKA-QOX2	0.2319974085758162
MLEN-YXKC	0.24733378315542853
YLAL-SDHA	0.7598653047654639
METQ-TAGH	0.23549223687218074
RPOC-FLIF	0.2528234903588804
CLPC-CLPP	0.4006553941582472
RBSK-GUDB	0.19233111589779806
MRPA-MRPD	0.9322747825548638
SYFA-SYFB	0.8227198108393416
SYFB-CGOX	0.24911765221482038
PT1-ODO2	0.1894894351567678
YJCM-YJCN	0.26438613364319785
ACP-HEPS2	0.9013366492033685
EFTS-ASPA	0.23650466545207455
RRF-YTWF	0.2506210370988378
SDHA-ATPF	0.2500681534626046
CLPC-HOLB	0.19913657869581747
YLAN-FUR	0.7475203442114697
CODY-YPPF	0.24573182671676583
DLDH1-ODP2	0.7486652509966397
ATPA-ATPG	0.6236976606480699
MTAB-YVFG	0.8969222863899007
RPOB-GREA	0.27640452595436105
MBL-YTXH	0.2223903866012154
GLPD-YYDI	0.3989611722197218
YJLC-YJLD	0.6209825290715509
ODPB-ODP2	0.5016927228957814
RBSB-YXKC	0.5565079877673984
ATPA-ATPB	0.8886102507676894
ODPA-ODPB	0.9061894883085995
RPOB-DNLJ	0.2541287563722461
GLPD-SCP2	0.30821899073667625
RASP-ECSA	0.45013920238277205

## Sheet: AlphaFold model1
PPI	Model confidence
ODPA-YNER	0.8918074480158167
CLPX-CLPP	0.45755115231875265
MBL-MREB	0.6258229337588077
ODPB-YNER	0.8114259833621331
SUCD-SUCC	0.9314260581608833
ALF-ACNA	0.2504238486639489
FLIF-YLXF	0.14218927951808008
LEPA-CSHA	0.2012774737323799
BUK-SYGB	0.24107076193807084
RPSB-RPOC	0.7212579727244063
ATPB-ATPG	0.5866401361341907
RPOB-NUSG	0.278130592456869
DNAK-GUDB	0.2867404774797451
GLPD-ATPF	0.23460413320105794
YVAQ-MCPB	0.5323804372361091
GATB-YTPR	0.8683903683387001
YDJA-YDIS	0.25942736025776614
IMDH-CODY	0.2101153862587431
WALK-YYCH	0.4813357522704965
YFMS-CHEW	0.7199230942626875
TKRA-RECF	0.1951750994228247
ACCD-ACCA	0.8690992048984328
YUND-SP5S	0.37974304361307687
ETFB-ETFA	0.9363683361233308
ACNA-IDH	0.2475554666798922
YKUJ-NUSA	0.23432464126506947
ISPT-SYA	0.2195242314710021
FER-YVFG	0.5480972973082695
CLPQ-CLPY	0.376832702167628
F16PC-GLPD	0.22311395680980317
GLPD-YJLD	0.4543623767896122
SIGA-RPOC	0.7489635478396299
RPOA-RPOB	0.8281238011742458
RPOA-RPOC	0.2450464289303973
MDH-PTAS	0.17151160791002532
YTOP-YSDC	0.6607643853301434
GRPE-DNAK	0.6703776762003026
YMFF-YMFH	0.9141196848196446
DPO41-RPOZ	0.37136544342067807
SOJ-NRDR	0.21640490124684264
YJCF-PTAS	0.1975230481021541
LUTA-LUTB	0.9388331696884582
YRVJ-YACD	0.7808890466805983
YABR-MUTS2	0.19450129616118245
GYRB-GYRA	0.7588183310820957
GATB-SUCD	0.32467737253023377
MLEN-METQ	0.22141627542475562
GPSB-DAPX	0.21070851405918195
NUSA-RPOB	0.5321151515035288
YCSG-FABL	0.22982001033308153
YDJO-SIGA	0.38989771898074205
CLPC-YPIB	0.7325422035479205
SUFU-SUFS	0.874110786540693
GCSPA-GCSPB	0.9492629025843458
ODPA-ODP2	0.6622339041767885
MURA2-MURA1	0.8878207998620031
YLXQ-ATPA	0.40720031054503275
RGHR-DLDH1	0.351515451487287
ATPA-ATPF	0.20726340834206042
MCPB-MCPC	0.46746845540823856
GATA-GATC	0.929821272168024
RPOY-RPOC	0.5739774532838796
ODO2-ODO1	0.5002642773634687
ROCA-ROCA2	0.9611801100337201
YUTJ-FER	0.28686014590104014
ATPE-ATPF	0.10366772953572843
YPMB-MREC	0.512912601279851
DLDH1-ODPB	0.4554373234942435
RPSD-RPOB	0.6012365311908645
NUSA-RPOC	0.24587956947422324
RPOC-NUSG	0.6397071009469049
RPOE-RPOC	0.7651645855841439
YABR-IF3	0.1175799875189384
ACKA-BCP	0.2497544384873523
PTAS-EFP	0.31935877496436094
SIGA-RPOB	0.7301645563090191
YXKC-DACA	0.6833404184199314
METQ-YXKC	0.24381171863953935
PDXS-YPBS	0.3125139619436652
RNJ2-RNJ1	0.8230073546166459
ACP-DBH1	0.1700213546440274
YRBF-GLPD	0.36982614470858066
NADK2-ACKA	0.853178296651922
MTNK-DHOM	0.1929118432594697
ODO2-DLDH1	0.6220516547967487
YHAH-ACCA	0.21721849818454445
RPOC-GREA	0.7685833607967177
YYDD-YYDB	0.34084499259696716
ABRB-ATPE	0.28085547521736764
ATPB-ATPF	0.20471530411858152
RPSH-RPOB	0.2560854770934731
DNAK-HTPG	0.21064621026201172
RPOB-RPOC	0.8912797431762617
NDK-6PGD	0.24428219811138713
DLDH1-ODPA	0.715047171585935
SDHB-SDHA	0.9397317021671805
GLPD-PTTBC	0.2402838217139543
IF2-TAGH	0.19218185501271173
SUFB-SUFD	0.9065795901655637
PARC-PARE	0.7102537283673047
GLPD-DNAD	0.302493515304057
YCSD-FABZ	0.9312790100135775
PCKA-QOX2	0.21681558304443355
MLEN-YXKC	0.2104900163040871
YLAL-SDHA	0.7318031132676406
METQ-TAGH	0.25473476242681947
RPOC-FLIF	0.24897832735744302
CLPC-CLPP	0.30380876914626176
RBSK-GUDB	0.18486343001372701
MRPA-MRPD	0.9297329983520082
SYFA-SYFB	0.8258805516742398
SYFB-CGOX	0.22045370145281698
PT1-ODO2	0.18546767563233796
YJCM-YJCN	0.35062200688518225
ACP-HEPS2	0.8981727854182519
EFTS-ASPA	0.209529245616063
RRF-YTWF	0.19047097534931592
SDHA-ATPF	0.23249540843225153
CLPC-HOLB	0.21014000151797652
YLAN-FUR	0.27519014672470093
CODY-YPPF	0.23130752120321957
DLDH1-ODP2	0.6136608152065866
ATPA-ATPG	0.6358094041639759
MTAB-YVFG	0.4016703316543708
RPOB-GREA	0.26643991538545
MBL-YTXH	0.2064495902543728
GLPD-YYDI	0.3796368728230932
YJLC-YJLD	0.6634892003398509
ODPB-ODP2	0.4286538153018142
RBSB-YXKC	0.5609271021360556
ATPA-ATPB	0.8850522403836268
ODPA-ODPB	0.7765435306737489
RPOB-DNLJ	0.2550437297627258
GLPD-SCP2	0.31197070749747946
RASP-ECSA	0.3104839987021496

## Sheet: AlphaLink
PPI	Model confidence	Number of crosslinks
ABRB-ATPE	0.272	1
ACCD-ACCA	0.917	2
ACKA-BCP	0.244	2
ACNA-IDH	0.259	1
ACP-DBH1	0.493	1
ACP-HEPS2	0.903	1
ALF-ACNA	0.3	1
ATPA-ATPB	0.881	4
ATPA-ATPF	0.223	3
ATPA-ATPG	0.7	1
ATPB-ATPF	0.225	6
ATPB-ATPG	0.759	1
ATPE-ATPF	0.132	1
BUK-SYGB	0.752	1
CLPC-CLPP	0.54	1
CLPC-HOLB	0.543	1
CLPC-YPIB	0.785	1
CLPQ-CLPY	0.57	2
CLPX-CLPP	0.614	10
CODY-YPPF	0.81	1
DLDH1-ODP2	0.776	26
DLDH1-ODPA	0.78	24
DLDH1-ODPB	0.549	8
DNAK-GUDB	0.719	1
DNAK-HTPG	0.383	1
DPO41-RPOZ	0.64	1
EFTS-ASPA	0.28	1
ETFB-ETFA	0.934	1
F16PC-GLPD	0.404	1
FER-YVFG	0.698	1
FLIF-YLXF	0.192	1
GATA-GATC	0.926	4
GATB-SUCD	0.442	1
GATB-YTPR	0.825	1
GCSPA-GCSPB	0.952	5
GLPD-ATPF	0.293	2
GLPD-DNAD	0.741	1
GLPD-PTTBC	0.274	2
GLPD-SCP2	0.381	1
GLPD-YJLD	0.752	2
GLPD-YYDI	0.613	1
GPSB-DAPX	0.22	1
GRPE-DNAK	0.704	2
GYRB-GYRA	0.774	10
IF2-TAGH	0.188	1
IMDH-CODY	0.237	2
ISPT-SYA	0.284	1
LEPA-CSHA	0.295	1
LUTA-LUTB	0.942	1
MBL-MREB	0.826	2
MBL-YTXH	0.293	1
MCPB-MCPC	0.471	1
MDH-PTAS	0.183	1
METQ-TAGH	0.21	1
METQ-YXKC	0.256	5
MLEN-METQ	0.518	1
MLEN-YXKC	0.248	1
MRPA-MRPD	0.925	1
MTAB-YVFG	0.701	1
MTNK-DHOM	0.855	1
MURA2-MURA1	0.901	1
NADK2-ACKA	0.89	2
NDK-6PGD	0.344	1
NUSA-RPOB	0.493	1
NUSA-RPOC	0.25	2
ODO2-DLDH1	0.781	4
ODO2-ODO1	0.56	27
ODPA-ODP2	0.707	7
ODPA-ODPB	0.906	15
ODPA-YNER	0.898	1
ODPB-ODP2	0.508	3
ODPB-YNER	0.88	1
PARC-PARE	0.817	3
PCKA-QOX2	0.28	2
PDXS-YPBS	0.498	5
PT1-ODO2	0.198	2
PTAS-EFP	0.524	1
RASP-ECSA	0.652	1
RBSB-YXKC	0.67	2
RBSK-GUDB	0.205	1
RGHR-DLDH1	0.372	1
RNJ2-RNJ1	0.899	1
ROCA-ROCA2	0.962	2
RPOA-RPOB	0.838	1
RPOA-RPOC	0.763	6
RPOB-DNLJ	0.252	1
RPOB-GREA	0.283	2
RPOB-NUSG	0.322	1
RPOB-RPOC	0.895	20
RPOC-FLIF	0.249	1
RPOC-GREA	0.796	13
RPOC-NUSG	0.657	3
RPOE-RPOC	0.805	1
RPOY-RPOC	0.478	1
RPOZ-RPOC	0.924	7
RPSB-RPOC	0.713	1
RPSD-RPOB	0.598	1
RPSH-RPOB	0.577	2
RRF-YTWF	0.552	1
SDHA-ATPF	0.243	2
SDHB-SDHA	0.94	1
SIGA-RPOB	0.759	7
SIGA-RPOC	0.765	3
SOJ-NRDR	0.224	1
SUCD-SUCC	0.932	9
SUFB-SUFD	0.91	4
SUFU-SUFS	0.879	1
SYFA-SYFB	0.846	12
SYFB-CGOX	0.263	1
TKRA-RECF	0.196	1
WALK-YYCH	0.595	1
YABR-IF3	0.138	1
YABR-MUTS2	0.18	1
YCSD-FABZ	0.932	2
YCSG-FABL	0.194	1
YDJA-YDIS	0.393	2
YDJO-SIGA	0.667	2
YFMS-CHEW	0.711	1
YHAH-ACCA	0.291	3
YJCF-PTAS	0.356	1
YJCM-YJCN	0.609	1
YJLC-YJLD	0.654	7
YKUJ-NUSA	0.211	1
YLAL-SDHA	0.806	1
YLAN-FUR	0.646	2
YLXQ-ATPA	0.574	1
YMFF-YMFH	0.925	2
YPMB-MREC	0.663	1
YRBF-GLPD	0.424	2
YRVJ-YACD	0.793	1
YTOP-YSDC	0.918	1
YUND-SP5S	0.448	1
YUTJ-FER	0.539	1
YVAQ-MCPB	0.556	1
YXKC-DACA	0.751	1
YYDD-YYDB	0.367	1
