# Supplementary material for: Modelling protein complexes with crosslinking mass spectrometry and deep learning
Source: Nat Commun. 2024 Sep 9;15:7866. doi: 10.1038/s41467-024-51771-2 (PMC11383924; doi:10.1038/s41467-024-51771-2)
Supplement: Supplementary file 6 — Source data [file 41467_2024_51771_MOESM6_ESM.zip › source data/source_data_supplement_figure10.xlsx]

## Sheet: AlphaLink
PDB	DockQ	Model confidence
8ahn	0.2753333333333334	0.499
8ahn	0.5963333333333334	0.816
8ahn	0.6303333333333333	0.808
8ahn	0.274	0.489
8ahn	0.27	0.505
8ahn	0.49499999999999994	0.549
8ahn	0.656	0.810
8ahn	0.607	0.784
8ahn	0.6723333333333333	0.802
8ahn	0.26766666666666666	0.477
8av9	0.7703333333333333	0.814
8av9	0.7846666666666667	0.810
8av9	0.738	0.790
8av9	0.29833333333333334	0.642
8av9	0.7719999999999999	0.801
8av9	0.7873333333333333	0.799
8av9	0.7886666666666667	0.809
8av9	0.7753333333333333	0.803
8av9	0.7836666666666666	0.773
8av9	0.753	0.785
8f60	0.8916666666666666	0.877
8f60	0.8493333333333334	0.882
8f60	0.8963333333333333	0.877
8f60	0.8926666666666666	0.879
8f60	0.886	0.879
8f60	0.8723333333333333	0.884
8f60	0.883	0.877
8f60	0.8700000000000001	0.882
8f60	0.884	0.882
8f60	0.8666666666666667	0.881
7yru	0.5556666666666666	0.818
7yru	0.3403333333333333	0.707
7yru	0.844	0.821
7yru	0.824	0.799
7yru	0.781	0.750
7yru	0.747	0.775
7yru	0.8303333333333334	0.829
7yru	0.8410000000000001	0.808
7yru	0.8453333333333334	0.810
7yru	0.3373333333333333	0.714
7txw	0.8496666666666667	0.844
7txw	0.412	0.678
7txw	0.8823333333333333	0.847
7txw	0.8556666666666666	0.830
7txw	0.882	0.847
7txw	0.6736666666666666	0.723
7txw	0.8063333333333333	0.728
7txw	0.8723333333333333	0.845
7txw	0.8853333333333332	0.846
7txw	0.8656666666666667	0.850
8dk6	0.7543333333333333	0.802
8dk6	0.35233333333333333	0.575
8dk6	0.7130000000000001	0.785
8dk6	0.36166666666666664	0.581
8dk6	0.41933333333333334	0.625
8dk6	0.4756666666666667	0.615
8dk6	0.6256666666666667	0.742
8dk6	0.7306666666666667	0.812
8dk6	0.41933333333333334	0.556
8dk6	0.7736666666666666	0.814
8il3	0.5606666666666666	0.823
8il3	0.676	0.853
8il3	0.531	0.849
8il3	0.5593333333333333	0.822
8il3	0.5803333333333333	0.821
8il3	0.6423333333333333	0.831
8il3	0.628	0.826
8il3	0.47700000000000004	0.854
8il3	0.5559999999999999	0.840
8il3	0.641	0.771
7txt	0.6873333333333335	0.689
7txt	0.5026666666666667	0.513
7txt	0.7226666666666667	0.783
7txt	0.4486666666666667	0.475
7txt	0.446	0.479
7txt	0.6733333333333333	0.695
7txt	0.706	0.711
7txt	0.6903333333333334	0.692
7txt	0.7003333333333334	0.705
7txt	0.5529999999999999	0.532
7wsl	0.5579999999999999	0.809
7wsl	0.8206666666666665	0.839
7wsl	0.765	0.835
7wsl	0.7053333333333334	0.811
7wsl	0.8260000000000001	0.846
7wsl	0.7333333333333334	0.821
7wsl	0.6349999999999999	0.853
7wsl	0.8396666666666667	0.851
7wsl	0.8513333333333334	0.844
7wsl	0.8113333333333334	0.849
8hsc	0.7216666666666667	0.674
8hsc	0.7919999999999999	0.697
8hsc	0.5776666666666667	0.536
8hsc	0.7386666666666667	0.704
8hsc	0.7280000000000001	0.674
8hsc	0.597	0.537
8hsc	0.7136666666666667	0.664
8hsc	0.3396666666666666	0.472
8hsc	0.516	0.516
8hsc	0.7226666666666667	0.668
8f5n	0.6813333333333333	0.820
8f5n	0.6893333333333334	0.822
8f5n	0.7043333333333334	0.829
8f5n	0.7046666666666667	0.819
8f5n	0.702	0.796
8f5n	0.6983333333333333	0.816
8f5n	0.7053333333333334	0.816
8f5n	0.7093333333333334	0.821
8f5n	0.7013333333333334	0.825
8f5n	0.7050000000000001	0.831
8ffe	0.31766666666666665	0.729
8ffe	0.5106666666666667	0.748
8ffe	0.3193333333333333	0.740
8ffe	0.506	0.738
8ffe	0.4736666666666667	0.732
8ffe	0.5923333333333334	0.736
8ffe	0.5546666666666666	0.722
8ffe	0.43100000000000005	0.741
8ffe	0.5413333333333333	0.763
8ffe	0.512	0.706
8d1t	0.38566666666666666	0.774
8d1t	0.3826666666666667	0.776
8d1t	0.6306666666666666	0.639
8d1t	0.43566666666666665	0.559
8d1t	0.39066666666666666	0.624
8d1t	0.4013333333333333	0.586
8d1t	0.40166666666666667	0.649
8d1t	0.37666666666666665	0.788
8d1t	0.4136666666666667	0.598
8d1t	0.37166666666666665	0.547
7yxu	0.6276666666666667	0.762
7yxu	0.6553333333333334	0.738
7yxu	0.6310000000000001	0.763
7yxu	0.638	0.776
7yxu	0.6509999999999999	0.767
7yxu	0.6186666666666666	0.744
7yxu	0.635	0.755
7yxu	0.6429999999999999	0.710
7yxu	0.6473333333333334	0.767
7yxu	0.634	0.743
7zlg	0.48266666666666663	0.641
7zlg	0.48533333333333334	0.647
7zlg	0.502	0.635
7zlg	0.484	0.639
7zlg	0.4696666666666667	0.620
7zlg	0.5123333333333333	0.641
7zlg	0.4836666666666667	0.623
7zlg	0.49	0.655
7zlg	0.47700000000000004	0.633
7zlg	0.4563333333333333	0.636
8hii	0.39066666666666666	0.520
8hii	0.37799999999999995	0.542
8hii	0.37766666666666665	0.475
8hii	0.37433333333333335	0.485
8hii	0.36933333333333335	0.541
8hii	0.43533333333333335	0.530
8hii	0.37200000000000005	0.551
8hii	0.38933333333333336	0.538
8hii	0.39266666666666666	0.522
8hii	0.4053333333333333	0.491
7r58	0.5883333333333334	0.717
7r58	0.642	0.673
7r58	0.6156666666666667	0.703
7r58	0.621	0.715
7r58	0.6326666666666667	0.694
7r58	0.6056666666666667	0.650
7r58	0.508	0.713
7r58	0.604	0.732
7r58	0.5866666666666667	0.654
7r58	0.66	0.702
7x2a	0.422	0.589
7x2a	0.49266666666666675	0.603
7x2a	0.49066666666666664	0.600
7x2a	0.4283333333333334	0.592
7x2a	0.42766666666666664	0.595
7x2a	0.42	0.589
7x2a	0.42733333333333334	0.599
7x2a	0.429	0.593
7x2a	0.4323333333333334	0.593
7x2a	0.42133333333333334	0.597
7z12	0.5836666666666667	0.730
7z12	0.5633333333333334	0.729
7z12	0.5690000000000001	0.716
7z12	0.6026666666666666	0.729
7z12	0.6013333333333333	0.735
7z12	0.5653333333333334	0.734
7z12	0.582	0.727
7z12	0.5619999999999999	0.737
7z12	0.597	0.733
7z12	0.5650000000000001	0.738
8cz5	0.29333333333333333	0.579
8cz5	0.29233333333333333	0.520
8cz5	0.28933333333333333	0.527
8cz5	0.2956666666666667	0.509
8cz5	0.29233333333333333	0.523
8cz5	0.2946666666666667	0.519
8cz5	0.32666666666666666	0.548
8cz5	0.2956666666666667	0.522
8cz5	0.2946666666666667	0.521
8cz5	0.298	0.524
7sa6	0.8023333333333333	0.795
7sa6	0.765	0.817
7sa6	0.8013333333333333	0.797
7sa6	0.7949999999999999	0.788
7sa6	0.3666666666666667	0.559
7sa6	0.8386666666666667	0.823
7sa6	0.8496666666666667	0.805
7sa6	0.6846666666666666	0.792
7sa6	0.33	0.666
7sa6	0.673	0.750
8ds5	0.745	0.750
8ds5	0.444	0.712
8ds5	0.577	0.705
8ds5	0.789	0.761
8ds5	0.47333333333333333	0.659
8ds5	0.733	0.733
8ds5	0.7823333333333333	0.748
8ds5	0.4106666666666667	0.644
8ds5	0.6216666666666667	0.723
8ds5	0.43966666666666665	0.715
8e7m	0.735	0.748
8e7m	0.773	0.745
8e7m	0.6779999999999999	0.711
8e7m	0.738	0.753
8e7m	0.7243333333333334	0.745
8e7m	0.759	0.771
8e7m	0.7533333333333333	0.733
8e7m	0.7473333333333333	0.755
8e7m	0.7216666666666667	0.750
8e7m	0.746	0.733
7yrf	0.49833333333333335	0.567
7yrf	0.4096666666666667	0.596
7yrf	0.4126666666666667	0.582
7yrf	0.35533333333333333	0.580
7yrf	0.355	0.575
7yrf	0.5339999999999999	0.560
7yrf	0.283	0.561
7yrf	0.4506666666666666	0.561
7yrf	0.36233333333333334	0.585
7yrf	0.38833333333333336	0.577
7xw6	0.7726666666666667	0.836
7xw6	0.7869999999999999	0.863
7xw6	0.8266666666666667	0.876
7xw6	0.8126666666666668	0.880
7xw6	0.8126666666666665	0.874
7xw6	0.8410000000000001	0.869
7xw6	0.7773333333333333	0.856
7xw6	0.8573333333333334	0.876
7xw6	0.7803333333333334	0.854
7xw6	0.8043333333333335	0.871
7yms	0.6536666666666666	0.760
7yms	0.6433333333333334	0.753
7yms	0.6533333333333333	0.758
7yms	0.646	0.767
7yms	0.6386666666666666	0.760
7yms	0.6343333333333333	0.763
7yms	0.5963333333333333	0.764
7yms	0.647	0.770
7yms	0.617	0.753
7yms	0.6746666666666666	0.754
7str	0.715	0.870
7str	0.6973333333333334	0.871
7str	0.7016666666666667	0.871
7str	0.7050000000000001	0.868
7str	0.7233333333333333	0.864
7str	0.7226666666666667	0.868
7str	0.7103333333333334	0.868
7str	0.7163333333333334	0.867
7str	0.7123333333333334	0.869
7str	0.702	0.871
7ura	0.8846666666666666	0.825
7ura	0.8876666666666666	0.832
7ura	0.8853333333333334	0.828
7ura	0.88	0.823
7ura	0.8816666666666667	0.832
7ura	0.8856666666666667	0.825
7ura	0.8726666666666668	0.826
7ura	0.8736666666666667	0.827
7ura	0.8826666666666667	0.821
7ura	0.8726666666666666	0.829
7zyi	0.5063333333333333	0.754
7zyi	0.38066666666666665	0.741
7zyi	0.3506666666666667	0.724
7zyi	0.35200000000000004	0.664
7zyi	0.48133333333333334	0.734
7zyi	0.39199999999999996	0.729
7zyi	0.36933333333333335	0.743
7zyi	0.35433333333333333	0.749
7zyi	0.37633333333333335	0.745
7zyi	0.327	0.655
7ue9	0.3076666666666667	0.527
7ue9	0.3136666666666667	0.539
7ue9	0.2896666666666667	0.515
7ue9	0.37600000000000006	0.529
7ue9	0.39766666666666667	0.544
7ue9	0.34833333333333333	0.532
7ue9	0.417	0.553
7ue9	0.4383333333333333	0.575
7ue9	0.4603333333333333	0.557
7ue9	0.4363333333333334	0.558
7qu2	0.6456666666666667	0.776
7qu2	0.6303333333333333	0.810
7qu2	0.27333333333333326	0.644
7qu2	0.6389999999999999	0.778
7qu2	0.65	0.797
7qu2	0.6613333333333333	0.790
7qu2	0.6456666666666667	0.788
7qu2	0.6666666666666666	0.797
7qu2	0.35233333333333333	0.637
7qu2	0.6943333333333334	0.803
7qu1	0.625	0.654
7qu1	0.49133333333333334	0.646
7qu1	0.6156666666666667	0.641
7qu1	0.35966666666666663	0.619
7qu1	0.36400000000000005	0.647
7qu1	0.5083333333333333	0.666
7qu1	0.5436666666666666	0.634
7qu1	0.5293333333333333	0.686
7qu1	0.547	0.693
7qu1	0.4626666666666666	0.621
7wlw	0.5876666666666667	0.807
7wlw	0.6006666666666667	0.809
7wlw	0.5873333333333334	0.809
7wlw	0.6043333333333334	0.815
7wlw	0.591	0.812
7wlw	0.5843333333333334	0.811
7wlw	0.5593333333333333	0.811
7wlw	0.599	0.811
7wlw	0.5783333333333334	0.809
7wlw	0.57	0.813

## Sheet: confidence-DockQ-correlation
AlphaLink confidence	AlphaFold confidence	AlphaLink DockQ	AlphaFold DockQ
0.6538999999999999	0.4724106067674622	0.4744	0.135
0.7826000000000001	0.5915706007038475	0.7251333333333333	0.17033333333333334
0.8799999999999999	0.6943161892494469	0.8792000000000002	0.5223333333333333
0.7831000000000001	0.7059011237671151	0.6946000000000001	0.3473333333333333
0.8038000000000001	0.7547256698332141	0.7985	0.31133333333333335
0.6907000000000001	0.5375938398390937	0.5625666666666665	0.2986666666666667
0.829	0.5741223292155679	0.5851666666666666	0.24266666666666667
0.6274	0.42947516274386166	0.6130333333333333	0.23266666666666666
0.8357999999999999	0.6660178247917518	0.7545666666666667	0.37200000000000005
0.6142000000000001	0.40322191893317494	0.6447	0.259
0.8195	0.4976848038997821	0.7001000000000001	0.217
0.7355	0.4000329003223392	0.47586666666666666	0.14966666666666664
0.654	0.4580464768471684	0.4190333333333333	0.24633333333333332
0.7525000000000002	0.6279637838259751	0.6381	0.26266666666666666
0.6370000000000001	0.4028814794102048	0.4843	0.22366666666666668
0.5195000000000001	0.35572170518603086	0.3884666666666667	0.25866666666666666
0.6952999999999999	0.7070571014513816	0.6064	0.3166666666666667
0.595	0.5476789898175618	0.43913333333333326	0.4146666666666667
0.7308	0.34357420222850876	0.5791333333333333	0.26466666666666666
0.5292	0.4831535039687601	0.2972666666666667	0.29333333333333333
0.7592000000000001	0.5184630906076625	0.6906333333333333	0.24466666666666667
0.715	0.6674097694295547	0.6015666666666667	0.45933333333333337
0.7444	0.4070796841522595	0.7375666666666666	0.20299999999999999
0.5744	0.4828880432386162	0.4049333333333333	0.20099999999999998
0.8654999999999999	0.310530984097275	0.8072000000000001	0.26533333333333337
0.7602	0.46762058488429753	0.6404333333333333	0.27666666666666667
0.8686999999999999	0.844604646000172	0.7106	0.7236666666666668
0.8268000000000001	0.4286509679218481	0.8806666666666668	0.30433333333333334
0.7238	0.4988843154565595	0.38899999999999996	0.232
0.5429	0.7411644894410016	0.3785	0.2836666666666667
0.762	0.6329086090468865	0.5858666666666668	0.275
0.6507	0.5959464949008949	0.5046666666666666	0.251
0.8107000000000001	0.4459084940663315	0.5862	0.24133333333333332
