# Supplementary material for: Modelling protein complexes with crosslinking mass spectrometry and deep learning
Source: Nat Commun. 2024 Sep 9;15:7866. doi: 10.1038/s41467-024-51771-2 (PMC11383924; doi:10.1038/s41467-024-51771-2)
Supplement: Supplementary file 6 — Source data [file 41467_2024_51771_MOESM6_ESM.zip › source data/source_data_supplement_figure4.xlsx]

## Sheet: H1134
Model confidence	DockQ	Crosslink satisfaction
0.823	0.348	0.564
0.786	0.301	0.564
0.870	0.356	0.564
0.866	0.436	0.590
0.875	0.393	0.564
0.868	0.396	0.564
0.871	0.387	0.564
0.799	0.345	0.564
0.783	0.325	0.564
0.871	0.406	0.564
0.873	0.379	0.564
0.796	0.311	0.564
0.795	0.304	0.538
0.825	0.346	0.564
0.806	0.330	0.564
0.863	0.396	0.564
0.864	0.401	0.564
0.870	0.420	0.564
0.794	0.323	0.564
0.805	0.329	0.564
0.805	0.329	0.564
0.874	0.344	0.564
0.796	0.327	0.564
0.865	0.378	0.564
0.868	0.380	0.564
0.864	0.364	0.564
0.798	0.301	0.564
0.795	0.309	0.538
0.843	0.355	0.564
0.798	0.314	0.564
0.810	0.354	0.564
0.842	0.344	0.564
0.877	0.433	0.564
0.790	0.323	0.564
0.814	0.345	0.564
0.873	0.384	0.564
0.874	0.351	0.564
0.867	0.403	0.564
0.801	0.343	0.564
0.870	0.339	0.564
0.796	0.333	0.564
0.799	0.301	0.538
0.873	0.348	0.564
0.813	0.368	0.564
0.871	0.374	0.564
0.803	0.319	0.564
0.875	0.431	0.615
0.877	0.335	0.564
0.867	0.394	0.564
0.816	0.350	0.564
0.874	0.353	0.564
0.870	0.345	0.564
0.869	0.371	0.564
0.843	0.358	0.564
0.811	0.326	0.564
0.832	0.364	0.564
0.797	0.347	0.564
0.810	0.362	0.564
0.860	0.433	0.641
0.867	0.345	0.564
0.858	0.367	0.564
0.821	0.353	0.564
0.785	0.323	0.564
0.866	0.387	0.564
0.857	0.362	0.564
0.886	0.455	0.615
0.875	0.354	0.564
0.885	0.438	0.564
0.821	0.363	0.564
0.869	0.451	0.590
0.833	0.388	0.564
0.798	0.344	0.564
0.866	0.346	0.564
0.830	0.374	0.564
0.819	0.348	0.564
0.866	0.417	0.564
0.849	0.373	0.564
0.803	0.331	0.564
0.807	0.347	0.564
0.871	0.411	0.564
0.868	0.352	0.564
0.861	0.362	0.564
0.877	0.341	0.564
0.872	0.329	0.564
0.862	0.632	0.692
0.789	0.313	0.564
0.865	0.348	0.564
0.866	0.519	0.641
0.869	0.333	0.564
0.792	0.320	0.564
0.871	0.331	0.564
0.806	0.345	0.564
0.812	0.354	0.564
0.804	0.320	0.538
0.858	0.379	0.564
0.870	0.385	0.564
0.798	0.341	0.564
0.851	0.365	0.564
0.870	0.371	0.564
0.867	0.369	0.564
0.879	0.422	0.667
0.873	0.376	0.615
0.822	0.364	0.615
0.861	0.378	0.615
0.876	0.402	0.615
0.826	0.374	0.615
0.880	0.391	0.641
0.845	0.363	0.615
0.809	0.359	0.615
0.884	0.435	0.667
0.871	0.349	0.590
0.826	0.371	0.615
0.824	0.371	0.615
0.872	0.412	0.615
0.871	0.372	0.615
0.890	0.455	0.667
0.892	0.441	0.667
0.801	0.350	0.615
0.811	0.367	0.615
0.868	0.371	0.590
0.823	0.365	0.615
0.831	0.389	0.615
0.865	0.373	0.590
0.809	0.346	0.615
0.874	0.396	0.615
0.881	0.432	0.641
0.871	0.364	0.590
0.808	0.325	0.590
0.836	0.372	0.615
0.811	0.331	0.615
0.864	0.352	0.590
0.820	0.364	0.615
0.875	0.402	0.615
0.867	0.389	0.615
0.831	0.380	0.615
0.814	0.339	0.615
0.890	0.456	0.667
0.828	0.344	0.615
0.874	0.390	0.615
0.869	0.345	0.615
0.855	0.376	0.615
0.811	0.347	0.615
0.818	0.364	0.615
0.822	0.342	0.615
0.860	0.365	0.615
0.868	0.394	0.615
0.873	0.369	0.615
0.837	0.378	0.615
0.826	0.386	0.615
0.818	0.361	0.590
0.871	0.405	0.615
0.848	0.372	0.615
0.818	0.313	0.615
0.870	0.343	0.590
0.872	0.356	0.590
0.873	0.364	0.590
0.872	0.359	0.590
0.800	0.344	0.615
0.801	0.335	0.615
0.846	0.383	0.615
0.867	0.364	0.615
0.874	0.317	0.590
0.863	0.373	0.615
0.885	0.435	0.667
0.870	0.353	0.590
0.826	0.376	0.615
0.816	0.345	0.615
0.873	0.400	0.615
0.829	0.357	0.615
0.867	0.378	0.590
0.868	0.411	0.641
0.871	0.397	0.615
0.830	0.380	0.615
0.868	0.375	0.590
0.808	0.348	0.615
0.816	0.346	0.615
0.881	0.431	0.641
0.815	0.358	0.615
0.820	0.323	0.641
0.814	0.367	0.615
0.796	0.333	0.615
0.828	0.375	0.615
0.875	0.403	0.615
0.868	0.344	0.590
0.803	0.355	0.590
0.872	0.388	0.590
0.857	0.376	0.590
0.879	0.426	0.667
0.864	0.375	0.615
0.865	0.380	0.615
0.825	0.381	0.615
0.804	0.327	0.615
0.871	0.402	0.615
0.866	0.360	0.590
0.809	0.334	0.615
0.811	0.326	0.615
0.868	0.356	0.590
0.874	0.645	0.769
0.821	0.345	0.615
0.868	0.353	0.590
0.870	0.397	0.615
0.831	0.366	0.615
0.857	0.403	0.615
0.820	0.359	0.615
0.871	0.369	0.615
0.814	0.338	0.615
0.856	0.403	0.615
0.797	0.332	0.641
0.798	0.367	0.615
0.822	0.353	0.615
0.873	0.388	0.615
0.790	0.327	0.615
0.816	0.343	0.615
0.871	0.414	0.615
0.870	0.379	0.615
0.799	0.321	0.590
0.795	0.313	0.615
0.866	0.375	0.615
0.851	0.370	0.615
0.787	0.318	0.615
0.872	0.342	0.615
0.814	0.362	0.615
0.781	0.315	0.615
0.877	0.433	0.615
0.807	0.338	0.615
0.792	0.344	0.615
0.872	0.386	0.615
0.868	0.427	0.641
0.789	0.330	0.615
0.795	0.310	0.615
0.808	0.318	0.615
0.794	0.351	0.615
0.860	0.354	0.615
0.766	0.299	0.590
0.869	0.428	0.615
0.866	0.360	0.615
0.804	0.319	0.615
0.869	0.395	0.615
0.796	0.337	0.615
0.810	0.353	0.615
0.805	0.326	0.615
0.783	0.311	0.615
0.866	0.371	0.590
0.813	0.341	0.615
0.796	0.311	0.590
0.874	0.354	0.615
0.866	0.350	0.615
0.806	0.358	0.615
0.787	0.320	0.615
0.796	0.306	0.590
0.858	0.522	0.769
0.871	0.366	0.615
0.873	0.388	0.590
0.798	0.356	0.615
0.864	0.356	0.615
0.864	0.390	0.615
0.778	0.311	0.590
0.809	0.323	0.615
0.796	0.361	0.615
0.869	0.335	0.615
0.869	0.358	0.615
0.801	0.310	0.590
0.820	0.353	0.615
0.806	0.322	0.615
0.804	0.317	0.615
0.806	0.341	0.615
0.803	0.339	0.641
0.790	0.318	0.615
0.803	0.307	0.590
0.874	0.411	0.615
0.790	0.308	0.590
0.813	0.376	0.615
0.797	0.336	0.615
0.798	0.327	0.615
0.857	0.431	0.615
0.805	0.355	0.615
0.812	0.336	0.615
0.816	0.344	0.590
0.802	0.324	0.615
0.868	0.347	0.615
0.870	0.340	0.615
0.869	0.345	0.615
0.868	0.341	0.615
0.882	0.334	0.615
0.870	0.372	0.615
0.885	0.549	0.769
0.796	0.329	0.615
0.869	0.341	0.615
0.876	0.338	0.615
0.831	0.399	0.615
0.797	0.320	0.615
0.801	0.305	0.590
0.799	0.315	0.615
0.872	0.347	0.615
0.875	0.358	0.615
0.828	0.352	0.615
0.805	0.338	0.615
0.874	0.353	0.615
0.817	0.340	0.615
0.869	0.345	0.590
0.776	0.317	0.564
0.871	0.339	0.641
0.868	0.359	0.667
0.798	0.336	0.590
0.866	0.472	0.744
0.863	0.363	0.667
0.865	0.358	0.667
0.789	0.330	0.590
0.788	0.348	0.641
0.793	0.340	0.615
0.863	0.337	0.615
0.866	0.344	0.641
0.871	0.340	0.641
0.861	0.381	0.667
0.861	0.338	0.615
0.875	0.348	0.641
0.867	0.342	0.667
0.871	0.346	0.667
0.868	0.344	0.641
0.875	0.354	0.641
0.866	0.566	0.821
0.869	0.349	0.641
0.851	0.354	0.641
0.840	0.347	0.615
0.872	0.344	0.641
0.801	0.327	0.564
0.860	0.506	0.769
0.792	0.368	0.667
0.874	0.346	0.667
0.865	0.382	0.667
0.805	0.356	0.641
0.869	0.340	0.615
0.868	0.318	0.615
0.784	0.328	0.564
0.756	0.323	0.615
0.863	0.480	0.769
0.878	0.338	0.641
0.840	0.358	0.641
0.871	0.560	0.821
0.867	0.344	0.641
0.859	0.358	0.641
0.861	0.360	0.667
0.872	0.395	0.667
0.872	0.340	0.641
0.800	0.321	0.590
0.784	0.316	0.590
0.872	0.356	0.641
0.867	0.355	0.641
0.766	0.323	0.615
0.787	0.351	0.641
0.871	0.403	0.641
0.867	0.351	0.667
0.873	0.341	0.641
0.776	0.320	0.590
0.867	0.402	0.667
0.874	0.556	0.821
0.766	0.295	0.564
0.867	0.522	0.795
0.794	0.344	0.615
0.868	0.343	0.641
0.765	0.314	0.564
0.868	0.415	0.667
0.872	0.337	0.615
0.866	0.327	0.615
0.870	0.326	0.615
0.870	0.333	0.641
0.826	0.360	0.641
0.730	0.330	0.564
0.801	0.346	0.641
0.870	0.377	0.641
0.868	0.400	0.667
0.808	0.376	0.667
0.808	0.369	0.641
0.875	0.444	0.667
0.799	0.338	0.590
0.871	0.344	0.667
0.782	0.327	0.564
0.870	0.348	0.641
0.867	0.362	0.667
0.875	0.345	0.667
0.783	0.303	0.615
0.762	0.323	0.564
0.863	0.342	0.641
0.775	0.338	0.615
0.872	0.396	0.667
0.811	0.382	0.641
0.865	0.354	0.667
0.779	0.354	0.615
0.871	0.351	0.667
0.866	0.360	0.641
0.870	0.328	0.615
0.872	0.411	0.667
0.870	0.385	0.667
0.795	0.322	0.564
0.865	0.558	0.795
0.871	0.394	0.667
0.864	0.610	0.795
0.865	0.462	0.769
0.877	0.517	0.769
0.874	0.347	0.667
0.868	0.345	0.513
0.868	0.347	0.538
0.878	0.572	0.744
0.809	0.360	0.538
0.884	0.617	0.718
0.864	0.342	0.513
0.801	0.411	0.641
0.875	0.666	0.718
0.856	0.388	0.487
0.871	0.388	0.538
0.872	0.605	0.718
0.866	0.391	0.538
0.880	0.610	0.718
0.866	0.394	0.513
0.871	0.343	0.487
0.870	0.406	0.538
0.869	0.339	0.513
0.875	0.430	0.538
0.859	0.383	0.538
0.873	0.617	0.718
0.860	0.417	0.513
0.833	0.365	0.513
0.867	0.383	0.538
0.839	0.357	0.513
0.870	0.413	0.538
0.790	0.342	0.513
0.860	0.335	0.513
0.873	0.343	0.538
0.866	0.408	0.513
0.885	0.634	0.718
0.871	0.350	0.513
0.877	0.345	0.513
0.864	0.357	0.513
0.868	0.567	0.744
0.882	0.598	0.718
0.867	0.453	0.615
0.811	0.376	0.538
0.873	0.357	0.487
0.869	0.416	0.538
0.865	0.380	0.538
0.877	0.640	0.718
0.867	0.392	0.538
0.882	0.451	0.538
0.870	0.348	0.513
0.813	0.356	0.538
0.863	0.381	0.538
0.870	0.354	0.513
0.869	0.425	0.538
0.873	0.423	0.538
0.809	0.351	0.538
0.864	0.344	0.538
0.861	0.347	0.538
0.871	0.439	0.513
0.867	0.330	0.513
0.867	0.409	0.538
0.881	0.450	0.538
0.869	0.331	0.513
0.802	0.365	0.538
0.822	0.370	0.538
0.881	0.443	0.538
0.868	0.437	0.538
0.886	0.642	0.718
0.875	0.351	0.513
0.868	0.346	0.538
0.866	0.437	0.513
0.865	0.393	0.538
0.871	0.352	0.538
0.800	0.342	0.538
0.869	0.346	0.513
0.800	0.348	0.538
0.875	0.432	0.538
0.885	0.636	0.718
0.866	0.400	0.538
0.808	0.341	0.538
0.814	0.355	0.538
0.867	0.393	0.538
0.868	0.358	0.538
0.868	0.348	0.513
0.875	0.346	0.513
0.853	0.377	0.538
0.873	0.341	0.487
0.866	0.342	0.513
0.868	0.349	0.513
0.865	0.367	0.487
0.870	0.386	0.538
0.863	0.393	0.513
0.864	0.346	0.538
0.871	0.350	0.513
0.783	0.343	0.538
0.869	0.363	0.538
0.805	0.303	0.513
0.868	0.395	0.538
0.874	0.616	0.718
0.857	0.418	0.538
0.872	0.639	0.744
0.861	0.485	0.692
0.885	0.629	0.718
0.848	0.369	0.538
0.867	0.356	0.513
0.860	0.344	0.513
0.870	0.346	0.513
0.863	0.416	0.564
0.766	0.330	0.564
0.857	0.383	0.538
0.863	0.432	0.590
0.794	0.384	0.615
0.867	0.393	0.538
0.868	0.353	0.513
0.814	0.388	0.615
0.772	0.337	0.590
0.866	0.352	0.513
0.859	0.408	0.564
0.859	0.417	0.590
0.792	0.363	0.615
0.804	0.348	0.590
0.870	0.386	0.538
0.867	0.351	0.513
0.869	0.407	0.538
0.872	0.418	0.590
0.871	0.429	0.564
0.875	0.418	0.564
0.879	0.614	0.718
0.883	0.622	0.718
0.807	0.362	0.590
0.869	0.418	0.590
0.880	0.446	0.590
0.815	0.369	0.590
0.879	0.360	0.564
0.875	0.415	0.564
0.878	0.435	0.564
0.790	0.403	0.538
0.750	0.354	0.590
0.880	0.430	0.615
0.794	0.384	0.590
0.796	0.343	0.564
0.871	0.414	0.538
0.865	0.408	0.590
0.869	0.349	0.513
0.824	0.346	0.538
0.865	0.423	0.538
0.863	0.369	0.538
0.871	0.429	0.564
0.799	0.363	0.590
0.869	0.395	0.538
0.869	0.358	0.513
0.868	0.418	0.564
0.748	0.326	0.538
0.882	0.433	0.564
0.869	0.341	0.538
0.875	0.443	0.641
0.779	0.345	0.564
0.793	0.373	0.590
0.865	0.392	0.564
0.873	0.422	0.590
0.876	0.401	0.590
0.871	0.394	0.538
0.865	0.355	0.513
0.880	0.433	0.590
0.869	0.393	0.538
0.704	0.356	0.590
0.865	0.404	0.590
0.799	0.369	0.590
0.796	0.376	0.564
0.793	0.362	0.590
0.881	0.454	0.641
0.871	0.424	0.590
0.895	0.493	0.590
0.771	0.328	0.564
0.873	0.344	0.513
0.867	0.372	0.538
0.874	0.434	0.590
0.871	0.460	0.564
0.874	0.344	0.513
0.870	0.370	0.538
0.878	0.402	0.564
0.887	0.594	0.718
0.869	0.351	0.513
0.877	0.443	0.564
0.875	0.422	0.590
0.868	0.362	0.538
0.865	0.351	0.538
0.862	0.398	0.590
0.779	0.365	0.615
0.826	0.385	0.538
0.858	0.356	0.538
0.870	0.425	0.590
0.864	0.374	0.538
0.799	0.357	0.590
0.868	0.407	0.564
0.866	0.414	0.564
0.877	0.447	0.590
0.878	0.400	0.590
0.875	0.436	0.615
0.875	0.435	0.590
0.861	0.355	0.513
0.862	0.390	0.590
0.873	0.436	0.615
0.858	0.411	0.564
0.868	0.346	0.513
0.837	0.358	0.564
0.896	0.680	0.769
0.865	0.374	0.564
0.818	0.374	0.564
0.885	0.598	0.769
0.876	0.417	0.564
0.885	0.445	0.564
0.879	0.609	0.769
0.890	0.584	0.769
0.863	0.385	0.564
0.876	0.550	0.744
0.876	0.444	0.564
0.870	0.442	0.564
0.877	0.455	0.564
0.868	0.392	0.564
0.870	0.388	0.564
0.890	0.441	0.564
0.878	0.554	0.769
0.808	0.364	0.564
0.881	0.600	0.769
0.879	0.624	0.769
0.858	0.419	0.564
0.886	0.588	0.769
0.861	0.607	0.769
0.845	0.372	0.564
0.866	0.507	0.744
0.855	0.389	0.564
0.870	0.432	0.564
0.885	0.558	0.769
0.889	0.447	0.564
0.884	0.515	0.744
0.882	0.569	0.744
0.882	0.597	0.769
0.885	0.447	0.564
0.882	0.558	0.769
0.814	0.363	0.564
0.885	0.412	0.564
0.883	0.409	0.564
0.892	0.612	0.769
0.865	0.492	0.692
0.863	0.407	0.564
0.879	0.451	0.564
0.887	0.625	0.769
0.893	0.600	0.769
0.867	0.360	0.538
0.889	0.459	0.564
0.879	0.449	0.564
0.875	0.391	0.564
0.877	0.563	0.769
0.806	0.436	0.564
0.883	0.559	0.744
0.883	0.595	0.769
0.873	0.406	0.564
0.885	0.595	0.769
0.846	0.425	0.564
0.752	0.352	0.538
0.871	0.438	0.564
0.872	0.598	0.769
0.880	0.601	0.769
0.872	0.594	0.769
0.868	0.355	0.538
0.882	0.444	0.564
0.846	0.428	0.564
0.875	0.435	0.564
0.871	0.401	0.564
0.877	0.430	0.564
0.878	0.594	0.769
0.866	0.421	0.564
0.888	0.599	0.769
0.877	0.556	0.744
0.885	0.462	0.564
0.867	0.417	0.564
0.871	0.607	0.769
0.881	0.450	0.564
0.854	0.426	0.564
0.900	0.600	0.769
0.845	0.394	0.564
0.863	0.617	0.769
0.871	0.421	0.564
0.874	0.559	0.769
0.847	0.428	0.564
0.880	0.519	0.692
0.867	0.382	0.564
0.877	0.473	0.590
0.879	0.587	0.769
0.875	0.606	0.769
0.894	0.667	0.769
0.872	0.431	0.564
0.873	0.601	0.769
0.875	0.426	0.564
0.835	0.412	0.564
0.865	0.412	0.564
0.889	0.602	0.769
0.882	0.445	0.564
0.889	0.544	0.744
0.868	0.414	0.564
0.880	0.608	0.769
0.871	0.438	0.564
0.881	0.611	0.769
0.868	0.406	0.564
0.878	0.412	0.564
0.882	0.567	0.769
0.860	0.359	0.590
0.876	0.558	0.744
0.857	0.348	0.590
0.872	0.439	0.615
0.804	0.372	0.590
0.765	0.345	0.590
0.869	0.555	0.744
0.870	0.635	0.769
0.874	0.440	0.615
0.872	0.535	0.769
0.764	0.334	0.590
0.869	0.608	0.769
0.860	0.387	0.590
0.851	0.370	0.590
0.878	0.501	0.718
0.865	0.426	0.590
0.857	0.401	0.590
0.872	0.338	0.590
0.854	0.475	0.769
0.820	0.369	0.590
0.775	0.308	0.590
0.871	0.548	0.744
0.872	0.449	0.615
0.855	0.427	0.590
0.864	0.391	0.590
0.869	0.529	0.769
0.876	0.569	0.769
0.867	0.523	0.744
0.863	0.508	0.744
0.869	0.531	0.769
0.879	0.545	0.769
0.860	0.360	0.590
0.799	0.356	0.590
0.879	0.612	0.769
0.792	0.310	0.590
0.882	0.581	0.769
0.861	0.377	0.615
0.873	0.567	0.769
0.786	0.342	0.590
0.836	0.366	0.590
0.774	0.328	0.590
0.847	0.389	0.590
0.758	0.339	0.590
0.862	0.358	0.590
0.871	0.423	0.590
0.869	0.406	0.590
0.845	0.361	0.590
0.859	0.372	0.590
0.872	0.393	0.590
0.873	0.566	0.744
0.870	0.582	0.769
0.876	0.516	0.744
0.784	0.326	0.590
0.787	0.358	0.590
0.803	0.342	0.590
0.760	0.330	0.590
0.798	0.352	0.590
0.873	0.418	0.615
0.774	0.320	0.615
0.882	0.519	0.744
0.755	0.329	0.590
0.838	0.376	0.590
0.807	0.346	0.590
0.871	0.614	0.744
0.863	0.546	0.744
0.806	0.336	0.590
0.880	0.555	0.769
0.862	0.535	0.744
0.860	0.510	0.744
0.877	0.565	0.769
0.866	0.572	0.769
0.869	0.339	0.590
0.885	0.442	0.615
0.858	0.382	0.590
0.856	0.414	0.590
0.861	0.398	0.590
0.867	0.619	0.769
0.799	0.345	0.590
0.879	0.567	0.744
0.879	0.512	0.795
0.864	0.426	0.590
0.874	0.433	0.615
0.868	0.339	0.590
0.865	0.344	0.590
0.873	0.579	0.769
0.801	0.353	0.590
0.871	0.555	0.769
0.795	0.353	0.590
0.875	0.576	0.744
0.865	0.350	0.590
0.775	0.326	0.590
0.858	0.423	0.590
0.859	0.443	0.615
0.868	0.427	0.590
0.866	0.415	0.590
0.854	0.467	0.744
0.868	0.344	0.590
0.749	0.345	0.590
0.874	0.557	0.744
0.810	0.374	0.615
0.810	0.369	0.590
0.869	0.401	0.641
0.865	0.395	0.641
0.863	0.400	0.641
0.870	0.394	0.641
0.866	0.397	0.641
0.874	0.414	0.641
0.871	0.355	0.615
0.870	0.452	0.641
0.865	0.402	0.641
0.871	0.384	0.641
0.844	0.370	0.615
0.792	0.357	0.615
0.847	0.370	0.590
0.836	0.393	0.641
0.790	0.359	0.590
0.869	0.388	0.641
0.822	0.386	0.641
0.867	0.355	0.590
0.858	0.404	0.641
0.832	0.366	0.590
0.869	0.342	0.590
0.867	0.432	0.641
0.845	0.397	0.615
0.867	0.390	0.641
0.882	0.585	0.769
0.874	0.411	0.641
0.874	0.430	0.641
0.895	0.491	0.641
0.874	0.606	0.795
0.871	0.416	0.641
0.872	0.438	0.641
0.872	0.449	0.641
0.885	0.395	0.667
0.834	0.393	0.615
0.848	0.381	0.615
0.810	0.378	0.641
0.807	0.357	0.615
0.866	0.357	0.590
0.857	0.368	0.615
0.870	0.416	0.641
0.780	0.333	0.615
0.826	0.371	0.590
0.877	0.437	0.641
0.871	0.412	0.641
0.889	0.607	0.795
0.872	0.417	0.641
0.882	0.411	0.641
0.878	0.436	0.667
0.802	0.368	0.641
0.863	0.394	0.615
0.870	0.407	0.641
0.812	0.391	0.615
0.865	0.372	0.590
0.809	0.337	0.615
0.837	0.368	0.590
0.798	0.393	0.641
0.857	0.389	0.641
0.875	0.429	0.641
0.870	0.357	0.615
0.866	0.337	0.615
0.873	0.406	0.641
0.860	0.365	0.615
0.846	0.378	0.590
0.870	0.360	0.590
0.866	0.439	0.641
0.869	0.402	0.641
0.874	0.387	0.615
0.887	0.452	0.641
0.811	0.372	0.615
0.874	0.434	0.667
0.865	0.404	0.641
0.831	0.389	0.641
0.863	0.448	0.641
0.879	0.446	0.615
0.880	0.619	0.795
0.798	0.385	0.641
0.868	0.396	0.641
0.805	0.383	0.615
0.859	0.401	0.641
0.886	0.450	0.641
0.827	0.363	0.615
0.806	0.365	0.641
0.799	0.331	0.615
0.874	0.371	0.615
0.807	0.370	0.615
0.865	0.404	0.641
0.840	0.381	0.590
0.850	0.397	0.641
0.862	0.398	0.641
0.855	0.409	0.641
0.859	0.404	0.615
0.872	0.601	0.795
0.769	0.366	0.590
0.867	0.384	0.641
0.859	0.350	0.615
0.873	0.440	0.641
0.858	0.382	0.615
0.787	0.363	0.590
0.804	0.327	0.667
0.791	0.306	0.667
0.847	0.352	0.667
0.792	0.304	0.667
0.843	0.374	0.667
0.872	0.348	0.667
0.867	0.340	0.667
0.805	0.329	0.667
0.804	0.316	0.667
0.877	0.342	0.667
0.812	0.299	0.667
0.868	0.431	0.667
0.809	0.325	0.667
0.832	0.357	0.667
0.790	0.294	0.667
0.873	0.327	0.641
0.812	0.299	0.667
0.874	0.411	0.667
0.861	0.353	0.667
0.880	0.340	0.667
0.800	0.312	0.667
0.869	0.382	0.667
0.874	0.348	0.667
0.809	0.305	0.667
0.864	0.377	0.667
0.794	0.293	0.667
0.794	0.321	0.667
0.832	0.360	0.667
0.795	0.299	0.667
0.874	0.343	0.667
0.812	0.321	0.667
0.798	0.301	0.667
0.869	0.353	0.667
0.854	0.374	0.667
0.808	0.314	0.667
0.797	0.317	0.667
0.867	0.352	0.667
0.869	0.334	0.667
0.871	0.345	0.667
0.806	0.308	0.667
0.808	0.288	0.667
0.807	0.304	0.667
0.800	0.302	0.667
0.871	0.359	0.667
0.869	0.350	0.667
0.870	0.339	0.667
0.798	0.296	0.667
0.810	0.317	0.667
0.871	0.335	0.667
0.862	0.356	0.667
0.869	0.348	0.667
0.868	0.343	0.667
0.800	0.289	0.667
0.875	0.343	0.667
0.868	0.342	0.667
0.797	0.306	0.667
0.811	0.302	0.667
0.810	0.303	0.667
0.872	0.343	0.667
0.802	0.315	0.667
0.794	0.295	0.667
0.871	0.340	0.667
0.794	0.316	0.667
0.866	0.395	0.667
0.799	0.313	0.667
0.875	0.351	0.667
0.807	0.310	0.667
0.805	0.315	0.667
0.858	0.355	0.667
0.815	0.303	0.667
0.803	0.300	0.667
0.798	0.328	0.667
0.798	0.301	0.667
0.810	0.332	0.667
0.876	0.379	0.667
0.872	0.343	0.667
0.871	0.339	0.667
0.842	0.355	0.667
0.804	0.302	0.667
0.872	0.362	0.667
0.787	0.292	0.667
0.870	0.392	0.667
0.799	0.305	0.667
0.870	0.342	0.667
0.798	0.312	0.667
0.871	0.345	0.667
0.850	0.342	0.667
0.802	0.308	0.667
0.802	0.322	0.667
0.892	0.463	0.667
0.817	0.297	0.667
0.863	0.343	0.667
0.807	0.321	0.667
0.876	0.347	0.667
0.870	0.340	0.667
0.864	0.337	0.667
0.864	0.347	0.667
0.795	0.317	0.667
0.802	0.311	0.667
0.807	0.313	0.667
