# Supplementary material for: Modelling protein complexes with crosslinking mass spectrometry and deep learning
Source: Nat Commun. 2024 Sep 9;15:7866. doi: 10.1038/s41467-024-51771-2 (PMC11383924; doi:10.1038/s41467-024-51771-2)
Supplement: Supplementary file 6 — Source data [file 41467_2024_51771_MOESM6_ESM.zip › source data/source_data_supplement_figure9.xlsx]

## Sheet: Sheet1
Target	AlphaFold-Multimer model confidence	AlphaLink model confidence
ABRB-ATPE	0.240030667285369	0.272
ACCD-ACCA	0.907027141361693	0.917
ACKA-BCP	0.346476906978054	0.244
ACNA-IDH	0.336654512954569	0.259
ACP-DBH1	0.368187141993857	0.493
ACP-HEPS2	0.91879098893191	0.903
ALF-ACNA	0.361780484838133	0.3
ATPA-ATPB	0.900869312425119	0.881
ATPA-ATPF	0.297604275712212	0.223
ATPA-ATPG	0.369939162944041	0.7
ATPB-ATPF	0.238825192910911	0.225
ATPB-ATPG	0.614653959354685	0.759
ATPE-ATPF	0.17858742891199	0.132
BUK-SYGB	0.35448815059703	0.752
CLPC-CLPP	0.296506320103225	0.54
CLPC-HOLB	0.384311176088549	0.543
CLPC-YPIB	0.709112515950834	0.785
CLPQ-CLPY	0.349916264900227	0.57
CLPX-CLPP	0.306398714485188	0.614
CODY-YPPF	0.722759580941864	0.81
DLDH1-ODP2	0.712317842675145	0.776
DLDH1-ODPA	0.308292760988263	0.78
DLDH1-ODPB	0.21482338454591	0.549
DNAK-GUDB	0.309215213331447	0.719
DNAK-HTPG	0.413146424747948	0.383
DPO41-RPOZ	0.484807622708325	0.64
EFTS-ASPA	0.31007336854457	0.28
ETFB-ETFA	0.940014506489173	0.934
F16PC-GLPD	0.244858920317827	0.404
FER-YVFG	0.419665706536372	0.698
FLIF-YLXF	0.235365213918036	0.192
GATA-GATC	0.919146427062628	0.926
GATB-SUCD	0.424184797226317	0.442
GATB-YTPR	0.903155229624429	0.825
GCSPA-GCSPB	0.955639906696776	0.952
GLPD-ATPF	0.361025421226729	0.293
GLPD-DNAD	0.320643883733411	0.741
GLPD-PTTBC	0.337887124775624	0.274
GLPD-SCP2	0.415918602841739	0.381
GLPD-YJLD	0.408054783413307	0.752
GLPD-YYDI	0.372806067735494	0.613
GPSB-DAPX	0.345207942903682	0.22
GRPE-DNAK	0.749019580845887	0.704
GYRB-GYRA	0.714849303664986	0.774
IF2-TAGH	0.210030984630936	0.188
IMDH-CODY	0.278380782709002	0.237
ISPT-SYA	0.284420496858182	0.284
LEPA-CSHA	0.264571525403443	0.295
LUTA-LUTB	0.937956551658304	0.942
MBL-MREB	0.615372733676183	0.826
MBL-YTXH	0.413230455811613	0.293
MCPB-MCPC	0.635344450198553	0.471
MDH-PTAS	0.254384272021744	0.183
METQ-TAGH	0.42218899175345	0.21
METQ-YXKC	0.487305295845038	0.256
MLEN-METQ	0.401842892308729	0.518
MLEN-YXKC	0.33312106057571	0.248
MRPA-MRPD	0.929816577422054	0.925
MTAB-YVFG	0.526711636197281	0.701
MTNK-DHOM	0.821735938598718	0.855
MURA2-MURA1	0.875200133790147	0.901
NADK2-ACKA	0.899325639294795	0.89
NDK-6PGD	0.40925034913173	0.344
NUSA-RPOB	0.598952998172343	0.493
NUSA-RPOC	0.325034719530089	0.25
ODO2-DLDH1	0.691783530746729	0.781
ODO2-ODO1	0.54741927033992	0.56
ODPA-ODP2	0.642313152715067	0.707
ODPA-ODPB	0.940834030788874	0.906
ODPA-YNER	0.90085702845069	0.898
ODPB-ODP2	0.46210733506074	0.508
ODPB-YNER	0.759189429931653	0.88
PARC-PARE	0.668266744226336	0.817
PCKA-QOX2	0.330204121780945	0.28
PDXS-YPBS	0.433932602456459	0.498
PT1-ODO2	0.265443182404224	0.198
PTAS-EFP	0.258596708543857	0.524
RASP-ECSA	0.354895080327869	0.652
RBSB-YXKC	0.541893998224848	0.67
RBSK-GUDB	0.268906038012758	0.205
RGHR-DLDH1	0.327072368631088	0.372
RNJ2-RNJ1	0.89675254751808	0.899
ROCA-ROCA2	0.963774289446408	0.962
RPOA-RPOB	0.805336153288597	0.838
RPOA-RPOC	0.302202249470663	0.763
RPOB-DNLJ	0.273693047952481	0.252
RPOB-GREA	0.321924553353461	0.283
RPOB-NUSG	0.329101748112969	0.322
RPOB-RPOC	0.878469341869269	0.895
RPOC-FLIF	0.305459610046158	0.249
RPOC-GREA	0.803980437366123	0.796
RPOC-NUSG	0.660291228007008	0.657
RPOE-RPOC	0.729923213246087	0.805
RPOY-RPOC	0.311874907110062	0.478
RPOZ-RPOC	0.906442176818846	0.924
RPSB-RPOC	0.640685306395662	0.713
RPSD-RPOB	0.472450717176605	0.598
RPSH-RPOB	0.485723012086934	0.577
RRF-YTWF	0.292960165664875	0.552
SDHA-ATPF	0.284186335694412	0.243
SDHB-SDHA	0.937894627886536	0.94
SIGA-RPOB	0.683406995180604	0.759
SIGA-RPOC	0.781758256189148	0.765
SOJ-NRDR	0.581755487422283	0.224
SUCD-SUCC	0.927573351526658	0.932
SUFB-SUFD	0.925251796638027	0.91
SUFU-SUFS	0.857312577840971	0.879
SYFA-SYFB	0.874888583767026	0.846
SYFB-CGOX	0.289900174953641	0.263
TKRA-RECF	0.317631200747514	0.196
WALK-YYCH	0.325000519840018	0.595
YABR-IF3	0.268998413235515	0.138
YABR-MUTS2	0.279479041658513	0.18
YCSD-FABZ	0.929560866472173	0.932
YCSG-FABL	0.238874787988057	0.194
YDJA-YDIS	0.404664722797496	0.393
YDJO-SIGA	0.599156667298136	0.667
YFMS-CHEW	0.781205992744783	0.711
YHAH-ACCA	0.424971101491869	0.291
YJCF-PTAS	0.723445766066343	0.356
YJCM-YJCN	0.860427569604954	0.609
YJLC-YJLD	0.669832139341522	0.654
YKUJ-NUSA	0.52744982146263	0.211
YLAL-SDHA	0.733474963422329	0.806
YLAN-FUR	0.545554877232927	0.646
YLXQ-ATPA	0.329323981192297	0.574
YMFF-YMFH	0.930032138032184	0.925
YPMB-MREC	0.50316671020441	0.663
YRBF-GLPD	0.502563030663355	0.424
YRVJ-YACD	0.800239396704276	0.793
YTOP-YSDC	0.931966557855453	0.918
YUND-SP5S	0.544820430414903	0.448
YUTJ-FER	0.526404627792319	0.539
YVAQ-MCPB	0.644592857136542	0.556
YXKC-DACA	0.268989045265313	0.751
YYDD-YYDB	0.265929912976714	0.367
