# Supplementary material for: Modelling protein complexes with crosslinking mass spectrometry and deep learning
Source: Nat Commun. 2024 Sep 9;15:7866. doi: 10.1038/s41467-024-51771-2 (PMC11383924; doi:10.1038/s41467-024-51771-2)
Supplement: Supplementary file 6 — Source data [file 41467_2024_51771_MOESM6_ESM.zip › source data/source_data_supplement_figure3.xlsx]

## Sheet: Top1_H1129
0.626
0.647
0.621
0.526
0.14
0.104
0.134
0.097
0.167
0.108
0.087
0.153
0.099
0.1
0.082
0.082
0.082
0.087
0.087
0.063
0.071
0.07
0.075
0.093
0.093
0.093
0.048
0.029
0.053
0.082
0.03
0.028
0.041
0.043
0.043
0.039
0.035
0.066
0.066
0.066
0.041
0.058
0.058
0.032
0.032
0.032
0.027
0.024
0.067
0.067
0.027
0.043
0.016
0.004
0.002
0.004
0.004
0.004
0.003

## Sheet: AF_H1129
0.099
0.06
0.05
0.066
0.046

## Sheet: AL_H1129
0.155
0.118
0.18
0.179
0.138
0.238
0.165
0.216
0.198
0.114

## Sheet: Wallner_H1129
0.647
0.122
0.081
0.135
0.037

## Sheet: Yang_H1129
0.636
0.621
0.59
0.624
0.601

## Sheet: Venclovas_H1129
0.626
0.028
0.013
0.015
0.009

## Sheet: Venclovas_H1134
0.72
0.016
0.018
0.005
0.017

## Sheet: McGuffin_H1134
0.726
0.692
0.691
0.682
0.456

## Sheet: Wallner_H1134
0.724
0.314
0.012
0.022
0.013

## Sheet: AF_H1134
0.66
0.659
0.379
0.362
0.362

[truncated: 2 more sheets: AL_H1134, Top1_H1134]
